# Supplementary material for: Comprehensive Molecular Characterization of Escherichia coli Isolates from Urine Samples of Hospitalized Patients in Rio de Janeiro, Brazil
Source: Front Microbiol. 2018 Feb 16;9:243. doi: 10.3389/fmicb.2018.00243 (PMC5821075; doi:10.3389/fmicb.2018.00243)
Supplement: Supplementary file 1 [file DataSheet1.xlsx]

## Sheet: S.1
Isolate ID	Year	Hospital	Sample	Organism	Ampicilin	Amoxicillin / Clavulanate	Piperacillin / Tazobactam	Cefuroxime	Cefoxitin	Cefotaxime	Ceftazidime	Imipenem	Meropenem	Gentamicin	Tobramycin	Ciprofloxacin	Fosfomycin	Nitrofurantoin	Colistin	Trimethoprim	Trimethoprim / Sulfamethoxazole
108	2016	HUPE	Urine	Escherichia coli	R	I	S	S	S	S	S	S	S	S	S	S	S	S	S	R	R
421	2016	HRL	Urine	Escherichia coli	R	R	S	R	S	R	R	S	S	R	S	S	S	S	S	S	S
605	2016	HUPE	Urine	Escherichia coli	R	R	S	R	S	R	R	S	S	S	S	S	S	S	S	R	R		Legend:
663	2016	HUPE	Urine	Escherichia coli	S	S	S	S	S	S	S	S	S	S	S	S	S	S	S	S	S		HUPE	Public Hospital	A
666	2016	HUPE	Urine	Escherichia coli	R	I	R	S	S	S	S	S	S	S	S	S	S	S	S	R	R		HRL	Private hospital	B
708	2016	HUPE	Urine	Escherichia coli	R	R	S	R	R	S	S	S	S	S	S	R	R	S	S	R	R		BAM	Private hospital	C
864	2016	HUPE	Urine	Escherichia coli	S	S	S	S	S	S	S	S	S	S	S	S	S	S	S	S	S		FBLO	Private hospital	D
x0015	2016	HRL	Urine	Escherichia coli	S	S	S	S	S	S	S	S	S	S	S	S	S	S	S	S	S
0107D	2016	BAM	Urine	Escherichia coli	R	R	S	R	R	S	S	S	S	S	S	S	S	S	S	S	S		R		Resistant
1186	2016	HUPE	Urine	Escherichia coli	R	R	S	S	S	S	S	S	S	S	S	R	S	S	S	R	S		S		Sensitive
1294D	2016	HRL	Urine	Escherichia coli	R	R	S	S	S	S	S	S	S	S	S	R	S	S	S	R	S		I		Intermediate
1469B	2016	HRL	Urine	Escherichia coli	I	S	S	S	S	S	S	S	S	S	S	R	S	R	S	S	S
1643	2016	HRL	Urine	Escherichia coli	R	R	S	R	R	R	R	S	S	S	R	R	S	S	S	R	R
1710D	2016	HRL	Urine	Escherichia coli	R	R	S	R	S	R	R	S	S	R	R	R	S	R	S	R	R
1825	2016	HRL	Urine	Escherichia coli	S	S	S	S	S	S	S	S	S	S	S	S	S	S	S	S	S
1843	2016	FBLO	Urine	Escherichia coli	R	R	R	R	S	R	R	S	S	S	R	R	S	S	S	R	R
2102	2016	HRL	Urine	Escherichia coli	R	R	S	R	S	R	R	S	S	S	R	R	S	S	S	R	R
x2192	2016	HRL	Urine	Escherichia coli	R	R	S	S	S	S	S	S	S	S	S	S	S	S	S	R	R
2206	2016	HRL	Urine	Escherichia coli	R	R	R	R	R	R	R	S	S	S	R	R	S	S	S	R	R
2357	2016	HUPE	Urine	Escherichia coli	I	I	S	R	R	S	S	S	S	S	S	R	S	S	S	R	R
x2441	2016	HUPE	Urine	Escherichia coli	R	I	S	S	S	S	S	S	S	S	S	R	S	S	S	R	R
2445A	2016	HUPE	Urine	Escherichia coli	R	R	I	S	S	S	S	S	S	S	S	S	S	S	S	S	S
2478	2016	HRL	Urine	Escherichia coli	S	S	S	S	S	S	S	S	S	S	S	S	S	S	S	S	S
2723A	2016	HUPE	Urine	Escherichia coli	I	S	S	S	S	S	S	S	S	S	S	S	S	S	S	S	S
x2724	2016	HUPE	Urine	Escherichia coli	R	R	S	S	R	S	S	S	S	S	S	R	S	S	S	R	R
2877	2016	HUPE	Urine	Escherichia coli	R	R	S	R	S	R	R	S	S	S	S	R	S	S	S	S	S
x2986	2016	HRL	Urine	Escherichia coli	R	R	R	R	S	R	R	S	S	S	R	R	S	S	S	R	R
2993	2016	HRL	Urine	Escherichia coli	R	R	S	R	S	R	R	S	S	R	I	R	S	S	S	R	R
3052	2016	HRL	Urine	Escherichia coli	I	S	S	S	S	S	S	S	S	S	S	S	S	S	S	S	S
3188B	2016	HUPE	Urine	Escherichia coli	R	S	S	S	S	S	S	S	S	S	S	S	S	S	S	S	S
3218	2016	HUPE	Urine	Escherichia coli	R	R	R	R	S	R	R	R	R	S	S	R	S	S	S	S	S
3327D	2016	HRL	Urine	Escherichia coli	R	R	R	S	S	S	S	S	S	S	S	S	S	S	S	R	R
3397	2016	HUPE	Urine	Escherichia coli	S	S	S	S	S	S	S	S	S	S	S	S	S	S	S	S	S
3528	2016	HRL	Urine	Escherichia coli	R	R	S	S	S	S	S	S	S	R	R	R	S	S	S	S	S
3542	2016	HRL	Urine	Escherichia coli	R	R	S	S	S	S	S	S	S	R	R	R	S	S	S	R	R
3781	2016	HRL	Urine	Escherichia coli	I	S	S	S	S	S	S	S	S	S	S	S	S	S	S	S	S
3921	2016	HUPE	Urine	Escherichia coli	R	I	S	R	S	R	R	R	S	S	S	S	S	S	S	S	S
4006	2016	HRL	Urine	Escherichia coli	R	R	S	S	S	S	S	S	S	S	S	S	S	S	S	S	S
4199	2016	HRL	Urine	Escherichia coli	R	S	S	S	S	S	S	S	S	S	S	S	S	S	S	R	R
4233	2016	HRL	Urine	Escherichia coli	R	R	R	R	R	R	R	R	R	R	R	R	S	S	S	R	R
4438	2016	HUPE	Urine	Escherichia coli	S	S	S	S	S	S	S	S	S	S	S	S	S	S	S	S	R
4953	2016	HUPE	Urine	Escherichia coli	R	S	S	S	S	S	S	S	S	S	S	S	S	S	S	R	R
5038	2016	HUPE	Urine	Escherichia coli	R	R	S	S	S	S	S	S	S	R	S	R	S	S	S	R	R
5080A	2016	HUPE	Urine	Escherichia coli	R	R	S	S	S	S	S	S	S	S	S	R	S	S	S	R	R
5217	2016	HRL	Urine	Escherichia coli	R	R	S	R	S	S	S	S	S	S	S	R	S	S	S	R	R
5332	2016	HRL	Urine	Escherichia coli	R	R	S	R	R	R	R	S	S	R	R	R	S	S	S	R	R
5306	2016	HUPE	Urine	Escherichia coli	R	R	S	R	S	R	R	S	S	S	S	S	S	S	S	S	S
5361	2016	HUPE	Urine	Escherichia coli	R	R	S	S	S	S	S	S	S	R	R	R	S	S	S	R	R
5420	2016	BAM	Urine	Escherichia coli	R	R	S	R	S	R	R	S	S	S	R	R	S	S	S	R	R
5551	2016	HUPE	Urine	Escherichia coli	R	R	R	S	S	S	S	S	S	S	S	S	S	S	S	S	S
5566	2016	HUPE	Urine	Escherichia coli	R	R	S	R	R	R	R	S	S	R	R	R	S	S	S	R	R
5593	2016	HRL	Urine	Escherichia coli	R	R	S	R	R	R	R	S	S	S	S	R	S	S	S	R	R
x5770d	2016	HRL	Urine	Escherichia coli	R	R	S	R	R	R	R	S	S	R	R	R	S	R	S	R	R
5848	2016	HRL	Urine	Escherichia coli	R	R	S	R	R	R	R	S	S	S	S	S	S	S	S	R	S
5976	2016	HUPE	Urine	Escherichia coli	R	R	S	S	S	S	S	S	S	S	S	R	S	S	S	S	S
6019	2016	HUPE	Urine	Escherichia coli	S	S	S	S	S	S	S	S	S	S	S	S	S	S	S	S	S
6022	2016	HUPE	Urine	Escherichia coli	R	R	S	R	R	R	R	S	S	R	R	R	S	S	S	R	R
x6050	2016	HRL	Urine	Escherichia coli	R	R	S	R	S	R	R	S	S	R	R	R	S	S	S	R	R
6077	2016	HUPE	Urine	Escherichia coli	R	R	S	S	S	S	S	S	S	S	S	S	S	S	S	R	R
6161	2016	HUPE	Urine	Escherichia coli	R	R	S	R	R	R	R	S	S	R	R	R	S	S	S	S	S
6202	2016	HRL	Urine	Escherichia coli	R	R	S	S	S	S	S	S	S	R	R	R	S	S	S	R	R
6419	2016	HRL	Urine	Escherichia coli	I	I	S	S	S	S	S	S	S	S	S	S	S	S	S	S	S
6492	2016	HUPE	Urine	Escherichia coli	R	R	S	R	S	R	R	S	S	S	S	S	S	S	S	S	S
6743	2016	HRL	Urine	Escherichia coli	R	I	S	S	S	S	S	S	S	S	S	S	S	S	S	S	S
6632D	2016	HRL	Urine	Escherichia coli	S	S	S	S	S	S	S	S	S	S	S	R	S	S	S	S	S
x6638	2016	HUPE	Urine	Escherichia coli	R	R	S	R	S	R	R	S	S	S	S	R	S	S	S	R	R
6856	2016	HUPE	Urine	Escherichia coli	R	R	S	R	R	S	S	S	S	S	S	R	S	S	S	R	R
7002	2016	HUPE	Urine	Escherichia coli	R	R	S	R	R	R	R	S	S	R	R	R	S	S	S	R	R
7019	2016	FBLO	Urine	Escherichia coli	I	S	S	R	S	S	S	S	S	S	S	S	S	S	S	S	S
7018	2016	HRL	Urine	Escherichia coli	R	R	S	S	S	S	S	S	S	S	R	R	S	S	S	S	S
7022	2016	HRL	Urine	Escherichia coli	R	R	S	S	S	S	S	S	S	S	S	R	S	S	S	S	S
7078	2016	HUPE	Urine	Escherichia coli	S	S	S	S	S	S	S	S	S	S	S	S	S	S	S	S	S
7104	2016	HRL	Urine	Escherichia coli	R	R	R	R	R	R	R	R	R	S	S	R	S	S	S	S	S
7136	2016	HRL	Urine	Escherichia coli	R	I	S	S	S	S	S	S	S	S	S	S	S	S	S	R	R
x7167	2016	BAM	Urine	Escherichia coli	R	R	R	R	R	R	R	S	S	S	S	R	R	S	S	R	R
7198	2016	HRL	Urine	Escherichia coli	R	I	S	R	R	R	R	S	S	S	R	S	S	S	S	S	S
7266	2016	HUPE	Urine	Escherichia coli	S	S	S	S	S	S	S	S	S	S	S	S	S	S	S	S	S
7348	2016	HUPE	Urine	Escherichia coli	R	R	S	S	S	S	S	S	S	S	S	I	S	S	S	S	S
7441	2016	HRL	Urine	Escherichia coli	S	S	S	S	S	S	S	S	S	S	S	S	S	S	S	S	S
7500	2016	HUPE	Urine	Escherichia coli	R	R	S	S	S	S	R	S	S	S	S	R	S	S	S	R	R
7518	2016	HUPE	Urine	Escherichia coli	S	S	S	S	S	S	S	S	S	S	S	S	S	S	S	S	S
7719	2016	HUPE	Urine	Escherichia coli	I	S	S	S	S	S	S	S	S	S	S	S	S	S	S	S	S
7974	2016	HUPE	Urine	Escherichia coli	R	R	S	R	S	R	R	S	S	R	R	I	S	S	S	R	R
8139	2016	HRL	Urine	Escherichia coli	R	I	S	S	S	S	S	S	S	S	S	R	S	S	S	R	R
8200	2016	HUPE	Urine	Escherichia coli	S	S	S	S	S	S	S	S	S	S	S	S	S	S	S	S	S
8565	2016	HRL	Urine	Escherichia coli	R	R	S	R	R	S	S	S	S	S	S	R	S	S	S	S	S
8733D	2016	HRL	Urine	Escherichia coli	R	R	S	S	S	S	S	S	S	R	R	S	S	S	S	R	R
8874	2016	HUPE	Urine	Escherichia coli	R	R	I	R	R	S	S	S	S	S	S	R	S	S	S	R	R
8811D	2016	HRL	Urine	Escherichia coli	R	R	R	R	S	S	S	S	S	I	R	R	S	S	S	S	S
9097	2016	HUPE	Urine	Escherichia coli	S	S	S	S	S	S	S	S	S	S	S	S	S	S	S	S	S
9168	2016	HRL	Urine	Escherichia coli	S	S	S	S	S	S	S	S	S	S	S	S	S	S	S	S	S
9319D	2016	HRL	Urine	Escherichia coli	S	S	S	S	S	S	S	S	S	S	S	S	S	S	S	S	S
9733D	2016	HUPE	Urine	Escherichia coli	S	S	S	S	S	S	S	S	S	S	S	S	S	S	S	S	S
9137	2016	HRL	Urine	Escherichia coli	R	I	S	S	S	S	S	S	S	S	S	R	S	S	S	R	R
9260	2016	HUPE	Urine	Escherichia coli	R	I	I	R	R	R	R	S	S	S	S	R	S	S	S	S	S
9307	2016	HRL	Urine	Escherichia coli	S	S	S	S	S	S	S	S	S	S	S	S	S	S	S	S	S
9492	2016	HUPE	Urine	Escherichia coli	R	S	S	S	S	S	S	S	S	S	S	S	S	S	S	S	S
9533D	2016	HRL	Urine	Escherichia coli	R	R	S	R	S	R	R	S	S	R	R	R	S	R	S	R	R
9562	2016	HUPE	Urine	Escherichia coli	S	S	S	S	S	S	S	S	S	S	S	R	S	S	S	R	S
9581A	2016	HRL	Urine	Escherichia coli	R	R	S	R	S	R	R	S	S	R	R	R	S	S	S	S	S
9602	2016	HRL	Urine	Escherichia coli	R	R	S	R	R	R	R	S	S	R	R	R	S	S	S	R	R
9646	2016	HUPE	Urine	Escherichia coli	R	R	S	S	S	S	S	S	S	S	S	R	S	S	S	R	S
9668	2016	HUPE	Urine	Escherichia coli	S	S	S	S	S	S	S	S	S	S	S	S	S	S	S	S	S
9715	2016	HUPE	Urine	Escherichia coli	S	S	S	S	S	S	S	S	S	S	S	S	S	S	S	S	S
9749A	2016	HRL	Urine	Escherichia coli	R	S	S	S	S	S	S	S	S	S	S	S	S	S	S	S	S
9838	2016	HRL	Urine	Escherichia coli	R	R	R	R	R	R	R	R	R	S	I	S	S	S	S	S	S
9893	2016	HRL	Urine	Escherichia coli	R	R	R	R	R	R	R	R	R	S	S	R	S	S	S	S	S

## Sheet: S.2
Sample ID	Contig Count (Assembled)	N50 (Assembled)	Consensus Base Count (Assembled)	Max Contig Length (Assembled)	Min Contig Length (Assembled)			Sample Name	Study accession	Sample accession	Submission accession
108	127	157382	5377199	437019	1009			x0015	PRJEB23420	ERS2020071	ERA1143688
421	116	96254	4958131	204735	1036			0107D	PRJEB23420	ERS2020072	ERA1143689
605	166	106752	5333599	271532	503			108	PRJEB23420	ERS2020073	ERA1143690
663	180	99372	5078929	215821	516			1186	PRJEB23420	ERS2020074	ERA1143691
666	1014	12179	7011202	70247	1006			1294D	PRJEB23420	ERS2020075	ERA1143692
708	111	179710	5003473	471779	590			1469B	PRJEB23420	ERS2020076	ERA1143694
864	63	317199	5042451	564954	547			1643	PRJEB23420	ERS2020077	ERA1143695
x0015	141	92990	4841209	285520	518			1710D	PRJEB23420	ERS2020078	ERA1143696
0107D	143	151785	5365093	491119	516			1825	PRJEB23420	ERS2020079	ERA1143697
1186	130	89704	5026055	507541	1059			1843	PRJEB23420	ERS2020080	ERA1143698
1294D	361	144682	144682	359878	1021			2102	PRJEB23420	ERS2020081	ERA1143699
1469B	116	83967	4569538	224081	1023			x2192	PRJEB23420	ERS2020082	ERA1143700
1643	108	240443	5481917	406261	1008			2206	PRJEB23420	ERS2020083	ERA1143701
1710D	107	204770	5342488	653751	507			2357	PRJEB23420	ERS2020084	ERA1143702
1825	89	127356	4835715	323800	1150			x2441	PRJEB23420	ERS2020085	ERA1143703
1843	188	81258	5433475	210904	506			2445A	PRJEB23420	ERS2020086	ERA1143704
2102	356	158991	5588493	592071	1015			2478	PRJEB23420	ERS2020087	ERA1143705
x2192	127	87762	4947301	282311	509			2723A	PRJEB23420	ERS2020088	ERA1143706
2206	161	77311	5194949	229527	1088			x2724	PRJEB23420	ERS2020089	ERA1143707
2357	92	154515	4847272	570443	524			2877	PRJEB23420	ERS2020090	ERA1143708
x2441	207	58495	5217376	176024	506			x2986	PRJEB23420	ERS2020091	ERA1143709
2445A	95	136722	5290844	309906	1065			2993	PRJEB23420	ERS2020092	ERA1143710
2478	71	249190	4983630	539229	1091			3052	PRJEB23420	ERS2020093	ERA1143711
2685	747	22306	6523090	97859	1007			3188B	PRJEB23420	ERS2020094	ERA1143712
2723A	68	372798	5091748	701944	560			3218	PRJEB23420	ERS2020095	ERA1143714
x2724	165	85262	5122799	264921	505			3327D	PRJEB23420	ERS2020185	ERA1143715
2877	93	131595	5116910	259030	1259			3397	PRJEB23420	ERS2020186	ERA1143716
x2986	201	71061	5430048	284351	630			3528	PRJEB23420	ERS2020187	ERA1143718
2993	112	135731	5261923	331540	633			3542	PRJEB23420	ERS2020188	ERA1143719
3052	90	229983	5059685	419844	1024			3781	PRJEB23420	ERS2020189	ERA1143720
3188B	92	107015	4806348	287304	1043			3921	PRJEB23420	ERS2020190	ERA1143721
3218	117	124041	5060063	256797	1071			4006	PRJEB23420	ERS2020191	ERA1143722
3327D	46	292666	4823689	677276	1130			4199	PRJEB23420	ERS2020192	ERA1143724
3397	123	81003	4554084	187908	1176			421	PRJEB23420	ERS2020193	ERA1143725
3528	73	157677	5052626	596195	1030			4233	PRJEB23420	ERS2020194	ERA1143726
3542	440	74265	5551472	232183	1013			4438	PRJEB23420	ERS2020195	ERA1143727
3781	59	148114	4525968	475662	1005			4953	PRJEB23420	ERS2020196	ERA1143728
3921	839	148885	4923653	360190	47			5038	PRJEB23420	ERS2020197	ERA1143729
4006	76	298279	5013339	454428	516			5080A	PRJEB23420	ERS2020198	ERA1143730
4199	99	119278	4721776	409979	1057			5217	PRJEB23420	ERS2020199	ERA1143731
4233	80	222137	5088401	531380	1068			5306	PRJEB23420	ERS2020200	ERA1143732
4438	27	614835	4671116	1191514	1044			5332	PRJEB23420	ERS2020201	ERA1143733
4953	132	89996	5234735	315521	1000			5361	PRJEB23420	ERS2020202	ERA1143734
5038	113	113201	5029953	511017	1058			5420	PRJEB23420	ERS2020203	ERA1143735
5080A	132	110633	5078624	379572	592			5551	PRJEB23420	ERS2020204	ERA1143736
5217	129	111271	5023053	303742	1090			5566	PRJEB23420	ERS2020205	ERA1143737
5306	92	137702	4782575	428111	512			5593	PRJEB23420	ERS2020206	ERA1143738
5332	56	319509	5113333	647934	1016			x5770d	PRJEB23420	ERS2020207	ERA1143739
5361	45	307568	4920806	713163	1041			5848	PRJEB23420	ERS2020238	ERA1143741
5391	285	85699	9962127	463135	1021			5976	PRJEB23420	ERS2020239	ERA1143742
5420	85	225958	5169854	708320	507			6019	PRJEB23420	ERS2020240	ERA1143743
5551	68	280557	4884208	623565	546			6022	PRJEB23420	ERS2020241	ERA1143744
5566	81	162141	5137768	454510	1093			605	PRJEB23420	ERS2020242	ERA1143745
5593	97	148886	5232972	404959	572			x6050	PRJEB23420	ERS2020243	ERA1143746
x5770d	119	204399	5341829	653549	507			6077	PRJEB23420	ERS2020244	ERA1143747
5848	67	246110	5122092	473962	1469			6161	PRJEB23420	ERS2020245	ERA1143749
5976	81	229775	5219823	709779	525			6202	PRJEB23420	ERS2020246	ERA1143750
6019	517	174713	5361997	436338	1004			6419	PRJEB23420	ERS2020247	ERA1143751
6022	111	143789	5389308	403045	1008			6492	PRJEB23420	ERS2020248	ERA1143752
x6050	126	120506	5138938	270501	519			6632D	PRJEB23420	ERS2020249	ERA1143753
6077	67	147514	4803109	480473	1171			x6638	PRJEB23420	ERS2020250	ERA1143754
6161	100	120130	5118587	244208	1458			666	PRJEB23420	ERS2020251	ERA1143755
6202	77	221278	5178347	376593	511			6743	PRJEB23420	ERS2020252	ERA1143756
6419	55	258074	4708666	501672	1577			6856	PRJEB23420	ERS2020253	ERA1143757
6492	71	229839	5181323	693259	1009			7002	PRJEB23420	ERS2020254	ERA1143758
6632D	120	95876	4861712	267053	515			7018	PRJEB23420	ERS2020255	ERA1143759
x6638	147	95106	5128190	320024	521			7019	PRJEB23420	ERS2020256	ERA1143760
6743	136	141787	5138743	307374	1003			7022	PRJEB23420	ERS2020257	ERA1143761
6856	78	159856	5102692	435480	1062			7078	PRJEB23420	ERS2020258	ERA1143762
7002	130	142879	5365225	403045	1093			708	PRJEB23420	ERS2020259	ERA1143763
7018	112	158991	5227124	620913	1030			7104	PRJEB23420	ERS2020260	ERA1143764
7019	27	596922	4768287	669607	1265			7136	PRJEB23420	ERS2020261	ERA1143765
7022	50	179995	4729570	431330	1200			x7167	PRJEB23420	ERS2020262	ERA1143766
7078	120	229764	5268138	709507	1030			7198	PRJEB23420	ERS2020263	ERA1143767
7104	102	137838	5063856	302986	1030			7266	PRJEB23420	ERS2020264	ERA1143768
7136	64	170346	4921150	413288	1186			7348	PRJEB23420	ERS2020265	ERA1143769
x7167	123	154486	5233651	413359	503			7441	PRJEB23420	ERS2020266	ERA1143770
7198	86	126369	4973967	395104	1036			7500	PRJEB23420	ERS2020267	ERA1143771
7266	96	163866	4886648	504398	1011			7518	PRJEB23420	ERS2020268	ERA1143772
7348	604	226724	5985294	612539	1021			7719	PRJEB23420	ERS2020269	ERA1143773
7441	92	188989	5079196	402804	1055			7974	PRJEB23420	ERS2020270	ERA1143775
7500	85	123556	4705982	347789	1093			8139	PRJEB23420	ERS2020271	ERA1143776
7518	224	111003	5249818	343593	1041			8200	PRJEB23420	ERS2020272	ERA1143777
7719	83	214991	5132253	608765	651			8565	PRJEB23420	ERS2020273	ERA1143778
7974	91	223279	5317741	489338	1030			864	PRJEB23420	ERS2020274	ERA1143780
8139	96	127708	4668630	347604	532			8733D	PRJEB23420	ERS2020275	ERA1143781
8200	702	12456	5034272	77560	344			8811D	PRJEB23420	ERS2020276	ERA1143782
8565	58	276472	5115948	401980	1030			8874	PRJEB23420	ERS2020277	ERA1143783
8733D	43	282664	4738831	602732	1044			9097	PRJEB23420	ERS2020278	ERA1143784
8811D	320	32414	5031746	112883	510			9137	PRJEB23420	ERS2020279	ERA1143785
8874	71	175695	4910833	360919	1055			9168	PRJEB23420	ERS2020280	ERA1143786
9097	56	229657	5137160	437718	1114			9260	PRJEB23420	ERS2020281	ERA1143787
9137	89	127710	4670528	347960	605			9307	PRJEB23420	ERS2020282	ERA1143788
9168	87	203794	5088182	521443	1027			9319D	PRJEB23420	ERS2020283	ERA1143789
9260	96	178663	5281907	434069	1030			9492	PRJEB23420	ERS2020284	ERA1143790
9307	43	231553	4985630	774549	520			9533D	PRJEB23420	ERS2020285	ERA1143791
9319D	24	701120	4670420	1191452	1070			9562	PRJEB23420	ERS2020286	ERA1143792
9492	71	231008	5042453	637462	1162			9581A	PRJEB23420	ERS2020287	ERA1143793
9533D	125	168556	5339508	319282	507			9602	PRJEB23420	ERS2020288	ERA1143794
9562	91	191303	4902145	664824	519			9646	PRJEB23420	ERS2020289	ERA1143795
9581A	69	228248	5249250	654169	1021			9668	PRJEB23420	ERS2020290	ERA1143796
9602	119	124770	5192089	404954	521			9715	PRJEB23420	ERS2020291	ERA1143797
9646	178	79652	5074576	257656	1001			9733D	PRJEB23420	ERS2020292	ERA1143798
9668	86	127025	4995137	324204	1058			9749A	PRJEB23420	ERS2020293	ERA1143800
9715	112	141930	5227608	349252	1114			9838	PRJEB23420	ERS2020294	ERA1143801
9733D	103	119459	4945081	400908	523			9893	PRJEB23420	ERS2020295	ERA1143802
9749A	108	81900	4744382	273106	1151			663	PRJEB23420	ERS2020296	ERA1143803
9838	108	153590	5385006	326971	1164
9893	96	127618	5027816	313772	1030

## Sheet: S.3
Resistance genes inevstigated lista		Virulence genes investigated using CLC
Beta-lactam resistance		Gene	Description	Accession number
blaACT-16		fimH	d-mannose-specific adhesin, type 1 fimbriae	ENA|AF089840
blaTEM-1C		papAH	P fimbria structural subunits (pyelonephritis-associated pili)	ENA|AM690765
blaTEM-1A		papGII	P adhesin variant	ENA|AAP48795
blaTEM-1B		afa operon	afa operon FM955459	ENA|FM955459
blaCMY-2		focA	F1C fimbriae	ENA|AF298200
blaCTX-M-3		focG	Pilus tip molecule F1C fimbriae	ENA|AAB20438
blaCTX-M-2		lpfA	Long polar fimbriae	ENA|AB161111
blaCTX-M-8		nfaE	Diffuse adherence fibrillar adhesin gene	ENA|AH004279
blaCTX-M-14		sfaS	S-fimbrial minor subunit	ENA|ABE06598
blaCTX-M-1		bmaE	Blood group M specific adhesin	ENA|M15677
blaCTX-M-15		papGIII	P adhesin variant	ENA|AAP48797
blaSHV-2		iha	Bifunctional enterobactin receptor/adhesin protein	ENA|AAT68782
blaKPC-2		ireA	Siderophore receptor	ENA|AAK49483
blaOXA-1		iroN	Enterobactin siderophore receptor protein	ENA|AF135597
Quinolone resistance		fyuA	Yersiniabactin receptor	ENA|AAP70282
QnrB19		fhuA	Ferrichrome receptor precursor	NCBI|NC_000913.3
qepA		fhuE	FhuE receptor precursor	NCBI|NC_000913.3
QnrB2		irp2	Yersiniabactin biosynthetic protein	ENA|ASI49165
QnrB1		tonB	TonB protein	NCBI|NC_000913.3
Fosfomycin resistance		sat	Secreted autotransporter toxin	ENA|AF289092
fosA		cnf1	Cytotoxic necrotizing factor	ENA|AAA85196
fosA3		hlyA	hemolysin A	ENA|AKN56575
Aminoglycoside resistance		hlyF	hemolysin F	ENA|AF155222
aadA5		hlyD	hemolysin D	ENA|CAA74193
aadA1		cdtA	Partial cytolethal distending toxin A	ENA|ABM10846
aadA2		iss	Increased serum survival	ENA|DQ299398
strA		pic	Pic Serine protease precursor	ENA|AF097644
strB		tsh	Temperature-sensitive haemagglutinin	ENA|AAA24698
aph(3')-la		usp	Uropathogenic specific protein	ENA|AB027193
aac(3)-Vla		traT	Serum ressitance outer membrane protein	NCBI|NC_014615.1
aph(3')-Vla		cvaC	Colicin V precursor	ENA|JN704073
aac(3)IId		ompT	Outer membrane protease	ENA|AAY89712
aac(3)IIa		malX	Pathogenecity island marker	ENA|AF003742
Fluroquinolone and aminoglycoside resistance		kpsM	Capsule transport proteins	ENA|AAC38078
aac(6')Ib-cr		rfc	O4 antigen polymerase	ENA|AAC43898
Sulphonamide resistance		ibeA	Invasion of brain endothelium	ENA|AY248744
sul1
sul2
sul3
Phenicol resistance
catB4
catB3
cat(pC221)
catA1
cmlA1
floR
Tetracycline resistance
tet(A)
tet(B)
Macrolide resistance
erm(B)
mph(B)
mph(A)
Rifampicin resistance
ARR-3
Trimethroprim resistance
dfrA5
dfrA1
dfrA8
dfrA25
dfrA14
dfrA12
dfrA17
a Genespresents in database of CGE (Resfinder tool)

## Sheet: S.4
Isolates ID	MLST	Serotype	Gender	Identified genesa	Phylogenetic group	PG scorec	Identified genesb	ExPEC/UPEC
5332	ST131	O25:H4	Female	chuA, yjaA and tspE4.C2	B2	3	fyuA, chuA, and yfcV	UPEC
7018	ST131	O25:H4	Male	chuA, yjaA and tspE4.C2	B2	3	fyuA, chuA, and yfcV	UPEC
7104	ST131	O25:H4	Female	chuA, yjaA and tspE4.C2	B2	3	fyuA, chuA, and yfcV	UPEC
9260	ST131	O25:H4	Male	chuA, yjaA and tspE4.C2	B2	3	fyuA, chuA, and yfcV	UPEC
3218	ST131	O25:H4	Male	chuA, yjaA and tspE4.C2	B2	3	fyuA, chuA, and yfcV	UPEC
9581A	ST131	O25:H4	Female	chuA, yjaA and tspE4.C2	B2	3	fyuA, chuA, and yfcV	UPEC
x5770d	ST131	O25:H4	Female	chuA, yjaA and tspE4.C2	B2	3	fyuA, chuA, and yfcV	UPEC
x6638	ST131	O25:H4	Male	chuA, yjaA and tspE4.C2	B2	3	fyuA, chuA, and yfcV	UPEC
1294D	ST131	O25:H4	Female	chuA, yjaA and tspE4.C2	B2	3	fyuA, chuA, and yfcV	UPEC
2102	ST131	O25:H4	Female	chuA, yjaA and tspE4.C2	B2	3	fyuA, chuA, and yfcV	UPEC
1710D	ST131	O25:H4	Female	chuA, yjaA and tspE4.C2	B2	3	fyuA, chuA, and yfcV	UPEC
9533D	ST131	O25:H4	Female	chuA, yjaA and tspE4.C2	B2	3	fyuA, chuA, and yfcV	UPEC
3528	ST131	O25:H4	Female	chuA, yjaA and tspE4.C2	B2	3	fyuA, chuA, and yfcV	UPEC
7078	ST131	O25:H4	Female	chuA, yjaA and tspE4.C2	B2	3	fyuA, chuA, and yfcV	UPEC
9893	ST131	O25:H4	Female	chuA, yjaA and tspE4.C2	B2	3	fyuA, chuA, and yfcV	UPEC
7974	ST131	O25:H4	Female	chuA, yjaA and tspE4.C2	B2	3	fyuA, chuA, and yfcV	UPEC
4233	ST131	O25:H4	Female	chuA, yjaA and tspE4.C2	B2	3	fyuA, chuA, and yfcV	UPEC
5420	ST131	O25:H4	Female	chuA, yjaA and tspE4.C2	B2	3	fyuA, chuA, and yfcV	UPEC
2478	ST131	O16:H5	Female	chuA, yjaA and tspE4.C2	B2	3	fyuA, chuA, and yfcV	UPEC
4006	ST131	O16:H5	Female	chuA, yjaA and tspE4.C2	B2	3	fyuA, chuA, and yfcV	UPEC
5976	ST131	O25:H4	Female	chuA, yjaA and tspE4.C2	B2	3	fyuA, chuA, and yfcV	UPEC
2206	ST131	O25:H4	Female	chuA, yjaA and tspE4.C2	B2	3	fyuA, chuA, and yfcV	UPEC
8565	ST131	O25:H4	Female	chuA, yjaA and tspE4.C2	B2	3	fyuA, chuA, and yfcV	UPEC
x2724	ST131	O25:H4	Female	chuA, yjaA and tspE4.C2	B2	3	fyuA, chuA, and yfcV	UPEC
6202	ST131	O25:H4	Female	chuA, yjaA and tspE4.C2	B2	3	fyuA, chuA, and yfcV	UPEC
5848	ST131	O25:H4	Female	chuA, yjaA and tspE4.C2	B2	3	fyuA, chuA, and yfcV	UPEC
2445A	ST69	O17/O44:H18	Female	chuA and arpA (ArpAgpE-)	D	2	papAH and iut	ExPEC
605	ST69	O17/O77:H18	Female	chuA and arpA (ArpAgpE-)	D	2	papAH and iut	ExPEC
7719	ST69	O17/O77:H18	Female	chuA and arpA (ArpAgpE-)	D	2	fyuA and chuA	Escherichia coli
864	ST69	O15:H18	Female	chuA and arpA (ArpAgpE-)	D	2	fyuA and chuA	Escherichia coli
x2441	ST69	O17/O77:H18	Male	chuA and arpA (ArpAgpE-)	D	3	papAH, KpsmII and iut	ExPEC
666	ST69	O15:H2	Female	chuA and arpA (ArpAgpE-)	D	3	papAH, KpsmII and iut	ExPEC
9715	ST69	O25:H18	Female	chuA and arpA (ArpAgpE-)	D	2	papAH and iut	ExPEC
108	ST69	O45:H45	Female	chuA and arpA (ArpAgpE-)	D	3	papAH, KpsmII and iut	ExPEC
4953	ST69	O17/O44:H18	Male	chuA and arpA (ArpAgpE-)	D	2	KpsmII and iut	ExPEC
2993	ST648	O1:H6	Male	chuA and tspE4.C2	B2	3	fyuA, chuA, and yfcV	UPEC
1843	ST648	O1:H6	Female	chuA and tspE4.C2	B2	3	fyuA, chuA, and yfcV	UPEC
0107D	ST648	O1:H6	Female	chuA and tspE4.C2	B2	3	fyuA, chuA, and yfcV	UPEC
x2986	ST648	O1:H6	Male	chuA and tspE4.C2	B2	3	fyuA, chuA, and yfcV	UPEC
7002	ST648	O1:H6	Female	chuA and tspE4.C2	B2	3	fyuA, chuA, and yfcV	UPEC
6022	ST648	O1:H6	Female	chuA and tspE4.C2	B2	3	fyuA, chuA, and yfcV	UPEC
3188B	ST10	O9:H12	Female	arpA and yjaA	A	1	fyuA	Escherichia coli
8200	ST10	O12:H4	Female	arpA and yjaA	A	3	papAH, KpsmII and iut	ExPEC
x0015	ST10	O107:H54	Female	arpA and yjaA	A	0		Escherichia coli
6077	ST10	O9:H9	Female	arpA and yjaA	A	0		Escherichia coli
9733D	ST10	O128ab:H10	Female	arpA and yjaA	A	1	fyuA	Escherichia coli
5217	ST10	O89:H10	Female	arpA and yjaA	A	0		Escherichia coli
8874	ST10	O9:H9	Female	arpA and yjaA	A	1	papAH	Escherichia coli
9749A	ST1703	O15:H11	Male	arpA and yjaA	A	0		Escherichia coli
7198	ST1703	O15:H11	Male	arpA and yjaA	A	0		Escherichia coli
421	ST1703	O15:H11	Male	arpA and yjaA	A	0		Escherichia coli
3052	ST73	O22:H1	Male	chuA, yjaA and tspE4.C2	B2	4	vat, fyuA, chuA, and yfcV	UPEC
9492	ST73	O6:H1	Female	chuA, yjaA and tspE4.C2	B2	4	vat, fyuA, chuA, and yfcV	UPEC
7348	ST73	O6:H1	Female	chuA, yjaA and tspE4.C2	B2	4	vat, fyuA, chuA, and yfcV	UPEC
2723A	ST73	O6:H1	Female	chuA, yjaA and tspE4.C2	B2	3	fyuA,	UPEC
x6050	ST405	O102:H6	Male	chuA and arpA (ArpAgpE-)	D	1	KpsmII	Escherichia coli
9602	ST405	O102:H6	Male	chuA and arpA (ArpAgpE-)	D	1	KpsmII	Escherichia coli
6161	ST405	O102:H6	Male	chuA and arpA (ArpAgpE-)	D	1	KpsmII	Escherichia coli
2877	ST405	O102:H6	Male	chuA and arpA (ArpAgpE-)	D	1	KpsmII	Escherichia coli
9137	ST744	O89:H10	Female	arpA and yjaA	A	1	KpsmII	Escherichia coli
7500	ST744	O89:H10	Female	arpA and yjaA	A	0		Escherichia coli
8139	ST744	O89:H10	Male	arpA and yjaA	A	0		Escherichia coli
6856	ST354	O no found. :H34	Male	chuA	F	1	KpsmII	Escherichia coli
5566	ST354	O11:H4	Female	chuA	F	3	fyuA, chuA, and yfcV	UPEC
1643	ST354	O25:H34	Female	chuA	F	0		Escherichia coli
7266	ST641	O no found. :H34	Female	tspE4.C2 and arpA	B1	1	fyuA	Escherichia coli
7022	ST641	O30:H25	Male	tspE4.C2 and arpA	B1	0		Escherichia coli
5306	ST641	O30:H25	Female	tspE4.C2 and arpA	B1	0		Escherichia coli
9319D	ST135	O83:H1	Female	chuA, yjaA and tspE4.C2	B2	4	vat, fyuA, chuA, and yfcV	UPEC
4438	ST135	O83:H1	Female	chuA, yjaA and tspE4.C2	B2	4	vat, fyuA, chuA, and yfcV	UPEC
708	ST224	O163:H23	Female	tspE4.C2 and arpA	B1	0		Escherichia coli
5361	ST224	O8:H23	Female	tspE4.C2 and arpA	B1	0		Escherichia coli
5080A	ST1193	O75:H5	Female	chuA, yjaA and tspE4.C2	B2	3	fyuA, chuA, and yfcV	UPEC
8811D	ST1193	O75:H5	Female	chuA, yjaA and tspE4.C2	B2	3	fyuA, chuA, and yfcV	UPEC
3542	ST93	O7:H4	Female	tspE4.C2, chuA and arpA (D or E?)	not identified	3	papAH, KpsmII and iut	ExPEC
1825	ST93	O7:H4	Female	arpA	A	0		Escherichia coli
6632D	ST453	O23:H16	Female	tspE4.C2 and arpA	B1	1	fyuA	Escherichia coli
x2192	ST453	O23:H16	Female	tspE4.C2 and arpA	B1	1	KpsmII	Escherichia coli
9668	ST297	O86:H49	Female	tspE4.C2 and chuA	B2	1	chuA	Escherichia coli
3921	ST101	O21:H21	Female	tspE4.C2 and arpA	B1	0		Escherichia coli
9097	ST95	O50/O2:H7	Male	chuA, yjaA and tspE4.C2	B2	4	vat, fyuA, chuA, and yfcV	UPEC
3397	ST46	O9:H4	Male	arpA	A	0		Escherichia coli
7441	ST414	O50/O2:H6	Male	chuA, yjaA and tspE4.C2	B2	4	vat, fyuA, chuA, and yfcV	UPEC
6419	ST676	O16:H5	Female	chuA, yjaA and tspE4.C2	B2	4	vat, fyuA, chuA, and yfcV	UPEC
9646	ST167	O89:H9	Female	arpA and yjaA	A	1	fyuA	Escherichia coli
1469B	ST617	O neg. :H9	Female	arpA and yjaA	A	1	fyuA	Escherichia coli
7019	ST420	O134:H31	Female	chuA and tspE4.C2	B2	4	vat, fyuA, chuA, and yfcV	UPEC
x7167	ST1431	O8:H19	Male	tspE4.C2 and arpA	B1	1	iutA	Escherichia coli
663	ST4238	O no found. :H34	Female	arpA and yjaA	A	1	iutA	Escherichia coli
9307	ST91	O39:H4	Male	chuA, yjaA and tspE4.C2	B2	4	vat, fyuA, chuA, and yfcV	UPEC
2357	ST2016	O no found. :H34	Female	tspE4.C2 and arpA	B1	0		Escherichia coli
7136	ST1236	O4:H6	Male	chuA, yjaA and tspE4.C2	B2	4	vat, fyuA, chuA, and yfcV	UPEC
4199	ST48	O62:H5	Female	arpA and yjaA	A	0		Escherichia coli
9168	ST127	O6:H31	Female	chuA, yjaA and tspE4.C2	B2	4	vat, fyuA, chuA, and yfcV	UPEC
6743	ST550	O75:H5	Female	chuA, yjaA and tspE4.C2	B2	4	vat, fyuA, chuA, and yfcV	UPEC
3781	ST5394	O55:H34	Female	chuA and yjaA	B2	2	papAH and iut	ExPEC
5593	ST38	O86:H18	Female	chuA and arpA (ArpAgpE-)	D	2	fyuA and chuA	Escherichia coli
3327D	ST372	O18ac:H31	Male	chuA, yjaA and tspE4.C2	B2	4	vat, fyuA, chuA, and yfcV	UPEC
9562	ST155	O86:H51	Male	tspE4.C2 and arpA	B1	0		Escherichia coli
1186	ST44	O89:H4	Female	arpA and yjaA	A	1	iutA	Escherichia coli
5038	ST58	O8:H25	Female	tspE4.C2 and arpA	B1	1	iutA	Escherichia coli
5551	ST156	O51:H40	Female	tspE4.C2 and arpA	B1	1	fyuA	Escherichia coli
6019	ST2280	O185:H16	Female	tspE4.C2 and arpA	B1	0		Escherichia coli
6492	ST12	O4:H5	Male	chuA and yjaA	B2	4	vat, fyuA, chuA, and yfcV	UPEC
7518	ST62	O7:H45	Female	chuA	F	3	fyuA, chuA, and yfcV	UPEC
9838	ST362	O15:H1	Female	tspE4.C2, chuA and arpA (D or E?)	not identified	2	vat, chuA	Escherichia coli
8733D	ST1317	O no found. :H34	Female	chuA, yjaA and tspE4.C2	B2	4	vat, fyuA, chuA, and yfcV	UPEC
a. Virulence genes found during the identification of phylogenetic groups, b. virulence genes found during the identification of E.coli pathotypes, c. predictive genes score.

## Sheet: S.5
Isolates ID	Beta lactam antibiotics														Tetracyclines		Aminoglycosides											Sulfonamide			Trimethoprim							Macrolides			Phenicol						Fluoroquinolones and Quinolones
	blaTEM-1B	blaTEM-1A	blaTEM-1C	blaCTX-M-15	blaCTX-M-14	blaOXA-1	blaCTX-M-27	blaKPC-2	blaCMY-2	blaCTX-M-8	blaCTX-M-3	blaSHV-2	blaCTX-M-1	blaCTX-M-2	tet(B)	tet(A)	aph(3')-Ia	aac(3)-IIa	aac(3)-IId	strB (aph(6)-Id)	strA (aph(3'')-Ib)	aadA5	aadA2	aph(3')-Vla	aadA1	aac(3)-Vla	aadB	sul3	sul1	sul2	dfrA8	dfrA25	dfrA5	dfrA1	dfrA12	dfrA14	dfrA17	erm(B)	mph(B)	mph(A)	catB4	catB3	cmlA1	cat(pc221)	floR	catA1	aac(6')Ib-cr	QnrB1	QnrB2
5332	0	0	0	0	0	0	0	0	1	0	0	0	0	0	0	1	0	0	0	0	0	0	0	0	0	0	0	0	0	0	0	0	1	0	0	0	0	0	0	0	0	0	0	0	0	0	0	0	0
7018	0	0	0	0	0	1	0	0	0	0	0	0	0	0	0	1	0	0	0	0	0	0	0	0	0	0	0	0	0	0	0	0	0	0	0	0	0	0	0	0	1	0	0	0	0	0	1	0	0
7104	0	0	0	0	0	0	0	1	0	0	0	0	0	0	0	0	0	0	0	0	0	0	0	1	0	0	0	0	0	0	0	0	0	0	0	0	0	0	0	0	0	0	0	0	0	0	0	0	0
9260	0	0	0	1	0	0	0	0	0	0	0	0	0	0	0	0	0	0	1	1	1	0	0	0	0	0	0	0	0	1	0	0	0	0	0	0	0	0	0	0	0	0	0	0	0	0	0	0	0
3218	0	0	0	0	0	0	0	1	0	0	0	0	0	0	0	0	0	0	0	0	0	0	0	1	0	0	0	0	0	0	0	0	0	0	0	0	0	0	0	0	0	0	0	0	0	0	0	0	0
9581A	1	0	0	1	0	1	0	0	0	0	0	0	0	0	0	0	0	0	0	0	0	0	0	0	0	1	0	0	0	0	0	0	0	0	0	0	0	1	0	1	1	0	0	0	0	0	1	0	0
x5770d	1	0	0	1	0	1	0	0	0	0	0	0	0	0	0	1	0	0	1	1	1	1	0	0	0	0	0	0	1	1	1	0	0	0	0	0	1	1	0	1	1	0	0	0	0	0	1	0	0
x6638	0	0	0	1	0	1	0	0	0	0	0	0	0	0	0	1	0	0	0	0	0	0	0	0	0	0	0	0	1	0	0	0	0	0	0	0	1	0	0	1	1	0	0	0	0	0	1	0	0
1294D	1	0	0	0	0	0	0	1	0	0	0	0	0	0	0	1	0	0	1	1	1	1	0	0	0	0	0	0	1	1	0	0	0	0	0	0	1	0	0	1	0	0	0	0	0	0	0	0	0
2102	0	0	0	1	0	1	0	0	0	0	0	0	0	0	0	1	0	0	0	0	0	1	0	0	0	0	0	0	1	0	0	0	0	0	0	0	1	0	0	1	1	0	0	0	0	0	1	0	0
1710D	1	0	0	1	0	1	0	0	0	0	0	0	0	0	0	1	0	0	1	1	1	1	0	0	0	0	0	0	1	1	1	0	0	0	0	0	1	1	0	1	1	0	0	0	0	0	1	0	0
9533D	1	0	0	1	0	1	0	0	0	0	0	0	0	0	0	1	0	0	1	1	1	1	0	0	0	0	0	0	1	1	1	0	0	0	0	0	1	1	0	1	1	0	0	0	0	0	1	0	0
3528	1	0	0	0	0	0	0	0	0	0	0	0	0	0	0	0	0	0	1	0	0	0	0	0	0	0	0	0	0	0	0	0	0	0	0	0	0	0	0	0	0	0	0	0	0	0	0	0	0
7078	1	0	0	0	0	0	0	0	0	0	0	0	0	0	0	0	0	0	0	0	0	0	0	0	0	0	0	0	0	0	0	0	0	0	0	0	0	0	0	0	0	0	0	0	0	0	0	0	0
9893	0	0	0	0	0	0	0	1	0	0	0	0	0	0	0	0	0	0	0	0	0	0	0	1	0	0	0	0	0	0	0	0	0	0	0	0	0	0	0	0	0	0	0	0	0	0	0	0	0
7974	0	0	0	0	0	0	0	0	0	0	0	0	0	1	0	1	0	0	0	1	1	0	0	0	0	0	0	0	1	1	0	0	0	0	0	0	0	0	1	0	0	0	0	0	0	0	0	0	0
4233	1	0	0	0	0	0	0	1	0	0	0	0	0	0	0	1	0	0	1	1	1	1	0	0	0	0	0	0	1	1	0	0	0	0	0	0	1	0	0	1	0	0	0	0	0	0	0	0	0
5420	0	0	0	1	0	1	0	0	0	0	0	0	0	0	0	1	0	0	0	0	0	1	0	0	0	0	0	0	1	0	0	0	0	0	0	0	1	0	0	1	1	0	0	0	0	0	1	0	0
2478	1	0	0	0	0	0	0	0	0	0	0	0	0	0	0	1	0	0	1	1	1	1	0	0	0	0	0	0	1	1	0	0	0	0	0	0	1	0	0	1	0	0	0	0	0	0	0	0	0
4006	1	0	0	0	0	0	0	0	0	0	0	0	0	0	0	0	0	0	0	0	0	0	0	0	0	0	0	0	0	0	0	0	0	0	0	0	0	0	0	0	0	0	0	0	0	0	0	0	0
5976	1	0	0	0	0	0	0	0	0	0	0	0	0	0	0	0	0	0	0	0	0	0	0	0	0	0	0	0	0	0	0	0	0	0	0	0	0	0	0	0	0	0	0	0	0	0	0	0	0
2206	0	0	0	1	0	1	0	1	0	0	0	0	0	0	0	1	0	0	0	0	0	1	0	0	0	0	0	0	1	0	0	0	0	0	0	0	1	0	0	1	1	0	0	0	0	0	1	0	0
8565	1	0	0	0	0	0	0	0	0	0	0	0	0	0	0	0	0	0	0	0	0	0	0	0	0	0	0	0	0	0	0	0	0	0	0	0	0	0	0	0	0	0	0	0	0	0	0	0	0
x2724	1	0	0	0	0	0	0	0	0	0	0	0	0	0	0	0	0	0	0	0	0	1	0	0	0	0	0	0	1	0	0	0	0	0	0	0	1	0	0	1	0	0	0	0	0	0	0	0	0
6202	1	0	0	0	0	0	0	0	0	0	0	0	0	0	0	1	0	0	1	1	1	1	0	0	0	0	0	0	1	1	0	0	0	0	0	0	1	0	0	1	0	0	0	0	0	0	0	0	0
5848	0	0	0	0	0	0	0	0	1	0	0	0	0	0	0	1	0	0	0	0	0	0	0	0	0	0	0	0	0	0	0	0	1	0	0	0	0	0	0	0	0	0	0	0	0	0	0	0	0
2445A	1	0	0	0	0	0	0	0	0	0	0	0	0	0	0	0	0	0	0	0	0	0	0	0	0	0	0	0	0	0	0	0	0	0	0	0	0	0	0	0	0	0	0	0	0	0	0	0	0
605	1	0	0	0	0	0	0	0	0	1	0	0	0	0	0	1	0	0	0	0	0	1	0	0	0	0	0	0	1	1	0	1	0	0	0	0	1	0	0	1	0	0	0	0	0	1	0	0	1
7719	0	0	0	0	0	0	0	0	0	0	0	0	0	0	0	0	0	0	0	0	0	0	0	0	0	0	0	0	0	0	0	0	0	0	0	0	0	0	0	0	0	0	0	0	0	0	0	0	0
864	0	0	0	0	0	0	0	0	0	0	0	0	0	0	0	0	0	0	0	0	0	0	0	0	0	0	0	0	0	0	0	0	0	0	0	0	0	0	0	0	0	0	0	0	0	0	0	0	0
x2441	1	0	0	0	0	0	0	0	0	0	0	0	0	0	1	0	0	0	0	1	1	0	0	0	0	0	0	0	0	1	0	0	0	0	0	1	0	0	0	1	0	0	0	0	0	0	0	0	0
666	1	0	0	0	0	0	0	0	0	0	0	0	0	0	0	0	0	0	0	1	1	1	0	0	0	0	0	0	1	1	0	0	0	0	0	0	1	0	0	1	0	0	0	0	0	0	0	0	0
9715	0	0	0	0	0	0	0	0	0	0	0	0	0	0	1	0	0	0	0	0	0	0	0	0	0	0	0	0	0	0	0	0	0	0	0	0	0	0	0	0	0	0	0	0	0	0	0	0	0
108	1	0	0	0	0	0	0	0	0	0	0	0	0	0	0	0	0	0	0	0	0	1	0	0	0	0	0	0	1	0	0	0	0	0	0	0	1	0	0	1	0	0	0	0	0	0	0	0	0
4953	1	0	0	0	0	0	0	0	0	0	0	0	0	0	1	0	0	0	0	0	0	1	0	0	0	0	0	0	1	0	0	0	0	0	0	0	1	0	0	1	0	0	0	0	0	0	0	0	0
2993	1	0	0	0	0	0	0	0	0	0	1	0	0	0	1	0	0	0	1	1	1	1	0	0	0	0	0	0	1	1	0	0	0	0	0	0	1	0	0	1	0	0	0	0	0	1	0	0	0
1843	0	0	1	1	0	1	0	0	0	0	0	0	0	0	1	0	0	0	0	1	1	1	0	0	0	0	0	0	1	1	0	0	0	0	0	1	1	0	0	1	1	0	0	0	0	0	1	0	0
0107D	0	1	0	0	0	0	0	0	0	0	0	0	0	0	0	0	0	0	0	1	1	1	0	0	0	0	0	0	1	1	0	0	0	0	0	0	0	0	0	1	0	0	0	0	0	0	0	0	0
x2986	0	0	1	1	0	1	0	0	0	0	0	0	0	0	1	0	0	0	0	1	1	1	0	0	0	0	0	0	1	1	0	0	0	0	0	1	1	0	0	1	1	0	0	0	0	0	1	0	0
7002	0	0	0	1	0	1	0	0	0	0	0	0	0	0	1	1	0	1	0	0	0	1	0	0	0	0	0	0	1	0	0	0	0	0	0	0	1	0	0	1	1	0	0	0	0	0	1	0	0
6022	0	0	0	1	0	1	0	0	0	0	0	0	0	0	1	1	0	1	0	0	0	1	0	0	0	0	0	0	1	0	0	0	0	0	0	0	1	0	0	1	1	0	0	0	0	0	1	0	0
3188B	1	0	0	0	0	0	0	0	0	0	0	0	0	0	1	0	0	0	0	0	0	0	0	0	0	0	0	0	0	0	0	0	0	0	0	0	0	0	0	1	0	0	0	0	0	0	0	0	0
8200	0	0	0	0	0	0	0	0	0	0	0	0	0	0	0	0	0	0	0	0	0	0	0	0	0	0	0	0	0	1	0	0	0	0	0	0	0	0	0	0	0	0	0	0	0	0	0	0	0
x0015	0	0	0	0	0	0	0	0	0	0	0	0	0	0	0	0	0	0	0	0	0	0	0	0	0	0	0	0	0	0	0	0	0	0	0	0	0	0	0	0	0	0	0	0	0	0	0	0	0
6077	1	0	0	0	0	0	0	0	0	0	0	0	0	0	0	0	0	0	0	0	0	1	0	0	0	0	0	0	1	0	0	0	0	0	0	0	1	0	0	1	0	0	0	0	0	0	0	0	0
9733D	0	0	0	0	0	0	0	0	0	0	0	0	0	0	0	0	0	0	0	0	0	0	0	0	0	0	0	0	0	0	0	0	0	0	0	0	0	0	0	0	0	0	0	0	0	0	0	0	0
5217	1	0	0	0	0	0	0	0	0	0	0	1	0	0	0	1	0	0	0	1	1	0	0	0	1	0	0	0	0	1	0	0	0	1	0	0	0	1	0	1	0	0	0	0	0	0	0	0	0
8874	1	0	0	0	0	0	0	0	0	0	0	0	0	0	0	1	0	0	0	1	1	0	0	0	1	0	0	0	1	1	0	0	0	1	0	0	0	0	1	0	0	0	0	0	0	1	0	0	0
9749A	1	0	0	0	0	0	0	0	0	0	0	0	0	0	0	0	0	0	0	0	0	0	0	0	0	0	0	0	0	0	0	0	0	0	0	0	0	0	0	1	0	0	0	0	0	0	0	0	0
7198	1	0	0	0	0	0	0	0	0	1	0	0	0	1	0	1	1	0	1	0	0	0	0	0	1	1	0	0	1	0	0	0	0	0	0	0	0	0	0	1	0	0	0	0	0	0	0	0	0
421	1	0	0	0	0	0	0	0	0	0	0	0	0	1	0	1	1	0	0	0	0	0	0	1	1	0	0	0	1	0	0	0	0	0	0	0	0	0	0	1	0	0	0	0	0	0	0	0	0
3052	0	0	0	0	0	0	0	0	0	0	0	0	0	0	0	0	0	0	0	0	0	0	0	0	0	0	0	0	0	0	0	0	0	0	0	0	0	0	0	0	0	0	0	0	0	0	0	0	0
9492	0	0	0	0	0	0	0	0	0	0	0	0	0	0	0	0	0	0	0	0	0	0	0	0	0	0	0	0	0	0	0	0	0	0	0	0	0	0	0	0	0	0	0	0	0	0	0	0	0
7348	1	0	0	0	0	0	0	0	0	0	0	0	0	0	0	1	1	0	0	1	1	0	0	0	0	0	0	0	0	1	0	0	0	0	0	0	0	0	0	0	0	0	0	1	0	0	0	0	0
2723A	0	0	0	0	0	0	0	0	0	0	0	0	0	0	0	0	0	0	0	0	0	0	0	0	0	0	0	0	0	0	0	0	0	0	0	0	0	0	0	0	0	0	0	0	0	0	0	0	0
x6050	1	0	0	1	0	0	0	0	0	0	0	0	0	0	0	1	0	0	1	1	1	1	0	0	0	0	0	0	1	1	0	0	0	0	0	0	1	0	0	1	0	0	0	0	0	0	0	0	0
9602	1	0	0	1	0	0	0	0	0	0	0	0	0	0	0	1	0	0	1	1	1	1	0	0	0	0	0	0	1	1	0	0	0	0	0	0	1	0	0	1	0	0	0	0	0	0	0	0	0
6161	1	0	0	1	0	0	0	0	0	0	0	0	0	0	0	0	0	0	1	0	0	0	0	0	0	0	0	0	0	0	0	0	0	0	0	0	0	0	0	0	0	0	0	0	0	0	0	0	0
2877	1	0	0	1	0	0	0	0	0	0	0	0	0	0	0	0	0	0	0	0	0	0	0	0	0	0	0	0	0	0	0	0	0	0	0	0	0	0	0	0	0	0	0	0	0	0	0	0	0
5080A	1	0	0	0	0	0	0	0	0	0	0	0	0	0	1	0	0	0	0	1	1	0	0	0	0	0	0	0	0	1	0	0	0	0	0	0	1	0	0	0	0	0	0	0	0	0	0	0	0
8811D	0	1	0	0	0	1	0	1	0	0	0	0	0	0	0	0	0	0	0	0	0	0	0	0	0	0	0	0	1	0	0	0	0	0	0	0	0	0	0	0	0	1	0	0	0	0	1	0	1
9137	1	0	0	0	0	0	0	0	0	0	0	0	0	0	1	0	1	0	0	1	1	1	0	0	0	0	0	0	1	1	0	0	0	0	0	0	1	0	0	1	0	0	0	0	0	1	0	0	0
8139	1	0	0	0	0	0	0	0	0	0	0	0	0	0	1	0	1	0	0	1	1	1	0	0	0	0	0	0	1	1	0	0	0	0	0	0	1	0	0	1	0	0	0	0	0	1	0	0	0
3542	1	0	0	0	0	0	0	1	0	0	0	0	0	0	0	0	1	0	1	1	1	1	0	0	0	1	0	0	1	1	0	0	0	0	0	0	1	0	0	1	0	0	0	0	0	0	0	0	0
1825	0	0	0	0	0	0	0	0	0	0	0	0	0	0	0	0	0	0	0	0	0	0	0	0	0	0	0	0	0	0	0	0	0	0	0	0	0	0	0	0	0	0	0	0	0	0	0	0	0
6856	0	0	0	0	0	0	0	0	0	0	0	0	0	0	0	1	0	0	0	0	0	0	0	0	0	0	0	0	1	0	0	1	0	0	0	0	0	0	0	0	0	0	0	0	0	0	0	0	1
5566	0	1	0	0	1	0	0	0	0	0	0	0	0	0	0	1	1	0	1	1	1	0	0	0	0	0	0	1	1	0	0	0	0	0	0	0	0	0	0	0	0	0	0	0	1	0	0	0	0
7266	0	0	0	0	0	0	0	0	0	0	0	0	0	0	0	0	0	0	0	0	0	0	0	0	0	0	0	0	0	0	0	0	0	0	0	0	0	0	0	0	0	0	0	0	0	0	0	0	0
7022	1	0	0	0	0	0	0	0	0	0	0	0	0	0	1	0	0	0	0	1	1	0	0	0	0	0	0	0	0	0	0	0	0	0	0	0	0	0	0	0	0	0	0	0	0	0	0	0	0
9668	0	0	0	0	0	0	0	0	0	0	0	0	0	0	1	0	0	0	0	0	0	0	0	0	0	0	0	0	0	0	0	0	0	0	0	0	0	0	0	0	0	0	0	0	0	0	0	0	0
3921	0	0	0	0	0	0	0	0	0	1	0	0	0	0	0	0	0	0	0	0	0	0	0	0	0	0	0	0	0	0	0	0	0	0	0	0	0	0	0	0	0	0	0	0	0	0	0	0	0
9097	0	0	0	0	0	0	0	0	0	0	0	0	0	0	0	0	0	0	0	0	0	0	0	0	0	0	0	0	0	0	0	0	0	0	0	0	0	0	0	0	0	0	0	0	0	0	0	0	0
3397	0	0	0	0	0	0	0	0	0	0	0	0	0	0	0	0	0	0	0	0	0	0	0	0	0	0	0	0	0	0	0	0	0	0	0	0	0	0	0	0	0	0	0	0	0	0	0	0	0
7441	0	0	0	0	0	0	0	0	0	0	0	0	0	0	0	0	0	0	0	0	0	0	0	0	0	0	0	0	0	0	0	0	0	0	0	0	0	0	0	0	0	0	0	0	0	0	0	0	0
6419	0	0	0	0	0	0	0	0	0	0	0	0	0	0	0	0	0	0	0	0	0	0	0	0	0	0	0	0	0	0	0	0	0	0	0	0	0	0	0	0	0	0	0	0	0	0	0	0	0
9646	0	1	0	0	0	0	0	0	0	0	0	0	0	0	1	1	0	0	0	0	0	0	0	0	0	0	0	0	0	0	1	0	0	0	0	0	0	0	0	0	0	0	0	0	0	0	0	0	0
1469B	0	0	0	0	0	0	0	0	0	0	0	0	0	0	1	0	0	0	0	0	0	0	0	0	0	0	0	0	0	0	0	0	0	0	0	0	0	0	0	0	0	0	0	0	0	0	0	0	0
7019	0	0	0	0	0	0	0	0	0	0	0	0	0	0	0	0	0	0	0	0	0	0	0	0	0	0	0	0	0	0	0	0	0	0	0	0	0	0	0	0	0	0	0	0	0	0	0	0	0
x2192	1	0	0	0	0	0	0	0	0	0	0	0	0	0	0	1	0	0	0	1	1	0	0	0	0	0	0	0	0	1	1	0	0	0	0	0	0	0	0	0	0	0	0	0	0	0	0	0	0
x7167	1	0	0	0	1	0	0	0	0	0	0	0	0	0	0	1	0	0	0	1	1	0	0	0	0	0	0	0	0	1	0	0	1	0	0	0	0	0	0	0	0	0	0	0	0	0	0	0	0
663	0	0	0	0	0	0	0	0	0	0	0	0	0	0	0	0	0	0	0	0	0	0	0	0	0	0	0	0	0	0	0	0	0	0	0	0	0	0	0	0	0	0	0	0	0	0	0	0	0
1643	1	0	0	0	0	0	0	0	0	0	0	0	0	1	0	1	0	0	0	1	1	0	0	0	1	0	0	0	1	1	0	0	0	0	0	0	0	0	1	0	0	0	0	0	0	0	0	0	0
9307	0	0	0	0	0	0	0	0	0	0	0	0	0	0	0	0	0	0	0	0	0	0	0	0	0	0	0	0	0	0	0	0	0	0	0	0	0	0	0	0	0	0	0	0	0	0	0	0	0
2357	0	0	0	0	0	0	0	0	0	0	0	0	0	0	0	0	0	0	0	0	0	1	0	0	0	0	0	0	0	1	0	0	0	0	0	0	1	0	0	0	0	0	0	0	0	0	0	0	0
708	1	0	0	0	0	0	0	0	0	0	0	0	0	0	1	0	1	0	0	1	1	0	1	0	1	0	0	1	0	0	0	0	0	0	1	0	0	0	0	0	0	0	1	0	0	0	0	0	0
7136	0	0	1	0	0	0	0	0	0	0	0	0	0	0	0	0	0	0	0	1	1	0	0	0	0	0	0	0	0	1	0	0	0	0	0	1	0	0	0	0	0	0	0	0	0	0	0	0	0
4199	1	0	0	0	0	0	0	0	0	0	0	0	0	0	0	1	0	0	0	1	1	0	0	0	1	0	0	0	0	1	0	0	0	1	0	0	0	0	0	0	0	0	0	0	0	0	0	0	0
9168	0	0	0	0	0	0	0	0	0	0	0	0	0	0	0	0	0	0	0	0	0	0	0	0	1	0	0	0	1	0	0	0	0	0	0	0	0	0	0	0	0	0	0	0	0	0	0	0	0
6743	1	0	0	0	0	0	0	0	0	0	0	0	0	0	0	1	0	0	0	1	1	0	0	0	0	0	0	0	0	1	0	0	0	0	0	0	0	0	0	0	0	0	0	0	0	0	0	0	0
3781	0	0	0	0	0	0	0	0	0	0	0	0	0	0	0	0	0	0	0	0	0	0	0	0	0	0	0	0	0	0	0	0	0	0	0	0	0	0	0	0	0	0	0	0	0	0	0	0	0
7500	1	0	0	0	0	0	0	0	0	1	0	0	0	0	1	0	1	0	0	1	1	1	0	0	0	0	0	0	1	1	0	0	0	0	0	0	1	0	0	1	0	0	0	0	0	1	0	0	0
5593	0	0	0	0	1	0	0	0	0	0	0	0	0	0	0	1	0	0	0	1	1	0	1	0	0	0	0	0	1	1	0	1	0	0	1	0	0	0	0	1	0	0	0	0	0	0	0	0	1
3327D	0	1	0	0	0	0	0	0	0	0	0	0	0	0	0	0	0	0	0	0	0	0	0	0	0	0	0	0	1	0	0	0	0	1	0	0	0	0	0	0	0	0	0	0	0	0	0	0	0
5361	1	0	0	0	0	0	0	0	0	0	0	0	0	0	1	0	0	0	1	0	0	0	1	0	0	0	0	0	1	0	0	0	0	0	1	0	0	0	0	1	0	0	0	0	0	1	0	0	0
5306	0	0	0	0	0	0	0	0	0	0	0	0	1	0	0	1	0	0	0	0	0	0	0	0	0	0	0	0	0	1	0	0	0	0	0	0	0	0	0	0	0	0	0	0	0	0	0	0	0
6632D	0	0	0	0	0	0	0	0	0	0	0	0	0	0	0	0	0	0	0	0	0	0	0	0	0	0	0	0	0	0	0	0	0	0	0	0	0	0	0	0	0	0	0	0	0	0	0	0	0
9562	0	0	0	0	0	0	0	0	0	0	0	0	0	0	0	0	0	0	0	1	1	0	0	0	1	0	0	0	0	0	0	0	0	1	0	0	0	0	0	0	0	0	0	0	0	0	0	0	0
1186	1	0	0	0	0	0	0	0	0	0	0	0	0	0	1	0	0	0	0	0	0	0	0	0	0	0	0	0	0	0	0	0	0	0	0	0	1	0	0	0	0	0	0	0	0	0	0	0	0
4438	0	0	0	0	0	0	0	0	0	0	0	0	0	0	0	0	0	0	0	0	0	0	0	0	0	0	0	0	0	0	0	0	0	0	0	0	0	0	0	0	0	0	0	0	0	0	0	0	0
5038	0	1	0	0	0	0	0	0	0	0	0	0	0	0	0	1	0	0	0	0	0	0	0	0	0	0	0	0	0	1	0	0	1	0	0	0	0	0	0	0	0	0	0	0	1	0	0	0	0
5551	1	0	0	0	0	0	0	0	0	0	0	0	0	0	1	0	0	0	0	0	0	0	0	0	0	0	0	0	0	0	0	0	0	0	0	0	0	0	0	1	0	0	0	0	0	0	0	0	0
6019	0	0	0	0	0	0	0	0	0	0	0	0	0	0	0	0	0	0	0	0	0	0	0	0	0	0	0	0	0	0	0	0	0	0	0	0	0	0	0	0	0	0	0	0	0	0	0	0	0
6492	0	0	0	0	0	0	0	0	0	1	0	0	0	0	0	0	0	0	0	0	0	0	0	0	0	0	0	0	0	0	0	0	0	0	0	0	0	0	0	0	0	0	0	0	0	0	0	0	0
7518	0	0	0	0	0	0	0	0	0	0	0	0	0	0	0	0	0	0	0	0	0	0	0	0	0	0	0	0	0	0	0	0	0	0	0	0	0	0	0	0	0	0	0	0	0	0	0	0	0
9319D	0	0	0	0	0	0	0	0	0	0	0	0	0	0	0	0	0	0	0	0	0	0	0	0	0	0	0	0	0	0	0	0	0	0	0	0	0	0	0	0	0	0	0	0	0	0	0	0	0
9838	0	1	0	0	0	0	0	1	0	0	0	0	0	0	0	1	0	0	0	0	0	0	0	0	1	1	0	0	1	1	0	0	0	0	0	0	0	0	0	0	0	0	0	0	0	0	0	0	0
8733D	0	0	0	0	0	0	0	0	0	0	0	0	0	0	0	0	0	0	0	0	0	0	0	0	0	0	0	0	0	0	0	0	0	0	0	0	0	0	0	0	0	0	0	0	0	0	0	0	0
Legend:
0	Negative
1	Positive
[truncated: 5 more columns]

## Sheet: S.6
Virotypes distribution in ST131 isolates
Isolates	FimH type	Serotype	afa/draBC	afaoperon FM955459	iroN	sat	ibeA	papG II	papG III	cnf1	hlyA	cdtB	neuC-K1	kpsM II-K2	kpsM II-K5	Virotype
5332	fimH22	O25:H4	neg	neg	pos	neg	pos	neg	neg	neg	neg	neg	pos	pos	neg	D
7018	fimH30	O25:H4	pos	pos	neg	pos	neg	neg	neg	neg	neg	neg	neg	pos	neg	A
7104	fimH30	O25:H4	neg	neg	neg	pos	neg	neg	neg	neg	neg	neg	neg	neg	pos	C2
9260	fimH30	O25:H4	neg	neg	neg	pos	neg	pos	neg	pos	neg	neg	neg	pos	neg	C
3218	fimH30	O25:H4	neg	neg	neg	pos	neg	neg	neg	neg	neg	neg	neg	neg	pos	C2
9581A	fimH30	O25:H4	neg	neg	neg	pos	neg	pos	neg	pos	neg	neg	neg	pos	neg	C
x5770d	fimH30	O25:H4	neg	neg	neg	pos	neg	pos	neg	pos	neg	neg	neg	pos	neg	C
x6638	fimH30	O25:H4	pos	pos	neg	pos	neg	neg	neg	neg	neg	neg	neg	pos	neg	A
1294D	fimH30	O25:H4	neg	neg	pos	pos	neg	neg	neg	neg	neg	neg	neg	neg	pos	B
2102	fimH30	O25:H4	pos	pos	neg	pos	neg	neg	neg	neg	neg	neg	neg	pos	neg	A
1710D	fimH30	O25:H4	neg	neg	neg	pos	neg	pos	neg	pos	neg	neg	neg	neg	pos	C
9533D	fimH30	O25:H4	neg	neg	neg	pos	neg	pos	neg	pos	neg	neg	neg	pos	neg	C
3528	fimH30	O25:H4	neg	neg	neg	pos	neg	neg	neg	neg	neg	neg	neg	neg	pos	C2
7078	fimH30	O25:H4	neg	neg	neg	pos	neg	neg	neg	neg	neg	neg	neg	neg	neg	C3
9893	fimH30	O25:H4	neg	neg	neg	pos	neg	neg	neg	neg	neg	neg	neg	neg	pos	C2
7974	fimH30	O25:H4	neg	neg	neg	neg	pos	neg	neg	neg	neg	neg	neg	pos	neg	D
4233	fimH30	O25:H4	neg	neg	neg	neg	neg	neg	neg	neg	neg	neg	neg	neg	neg	D
5420	fimH30	O25:H4	pos	pos	neg	pos	neg	neg	neg	neg	neg	neg	neg	pos	neg	A
2478	fimH41	O16:H5	pos	pos	neg	neg	neg	neg	neg	neg	neg	neg	neg	pos	neg	A
4006	fimH41	O16:H5	pos	pos	neg	neg	neg	neg	neg	neg	neg	neg	neg	pos	neg	A
5976	fimH30	O25:H4	neg	neg	neg	pos	neg	neg	neg	neg	neg	neg	neg	neg	neg	C3
2206	fimH30	O25:H4	pos	pos	neg	pos	neg	neg	neg	neg	neg	neg	neg	pos	neg	A
8565	fimH30	O25:H4	neg	neg	neg	pos	neg	neg	neg	neg	neg	neg	neg	neg	neg	C3
x2724	fimH30	O25:H4	neg	neg	neg	pos	neg	neg	neg	neg	neg	neg	neg	neg	pos	C2
6202	fimH30	O25:H4	neg	neg	neg	pos	neg	neg	neg	neg	neg	neg	neg	neg	pos	C2
5848	fimH22	O25:H4	neg	neg	pos	neg	pos	neg	neg	neg	neg	neg	pos	pos	neg	D
Note: pos (positive) and neg (negative); Some isolates were'nt possible to subtyping according with Dahbi et al., 2014 were just typing according Blanco et al, 2014
Virulence-gene scheme for defining ST131 virotypes																Virulence-gene scheme for defining ST131 virotypes
Virotype	afa/draBC	afaoperon FM955459	iroN	sat	ibeA	papG II	papG III	cnf1	hlyA	cdtB	neuC-K1	kpsM II-K2	kpsM II-K5			Virotype	afa/draBC	iroN	ibeA	sat
A	+	+	−	+/−	−	−	−	−	−	−	−	+	−			A	+	−	−	+
B	−	−	+	+/−	−	+/−	−	−	−	−	−	−	+/−			B	−	+	−	+
C1	−	−	−	+	−	−	−	−	−	−	−	+	−			C	−	−	−	+
C2	−	−	−	+	−	−	−	−	−	−	−	−	+			D	−	+/−	+	+/−
C3	−	−	−	+	−	−	−	−	−	−	−	−	−			Note: afa (FM955459), iroN (catecholate siderophore receptor), ibeA (invesin of brain endothelium) and sat(secreted autotranposrter toxin). Blanco et al., 2014
D1	−	−	+/−	−	+	−	−	−	−	+	−	−	+
D2	−	−	+/−	−	+	−	+	−	−	+	−	−	+
D3	+/−	+/−	+/−	+/−	+	−	−	−	−	−	−	−	+
D4	−	−	+/−	−	+	−	−	−	−	−	+	−	−
D5	−	−	+/−	−	+	−	+	+	+	−	−	−	+
E	−	−	−	+	−	+	−	+	+	−	−	−	+
F	−	−	−	+	−	+	−	−	−	−	−	−	+
Note: afa/draBC (Afa/Dr adhesins), afa operon FM955459, iroN (catecholate siderophore receptor), sat (secreted autotransporter toxin), ibeA(invasion of brain endothelium), papG II (allele II of papG gene), papG III (allele III of papGgene), cnf1 (cytotoxic necrotizing factor type 1), hlyA (alpha-hemolysin), cdtB (cytolethal distending toxin), neuC-K1 (K1 variant of group II capsule), kpsM II K2 (…

## Sheet: S.7
Isolates ID	Adhesins/Fimbriae											Iron uptake system										Toxins									miscellaneous
	lpfA	nfaE	sfaS	papAH	papGII	papGIII	fimH	bmaE	focA	focG	afa operon	iha	ireA	iroN	fyuA	fhuA	fhuE	irp2	tonB	fepA	iutA	astA	cnf1	senB	sat	hlyA	hlyF	hlyD	cdtA	piCU	gad	cba	celb	epeA	espC	espF	iss	mchB	mchC	mchF	nleA	nleB	nleC	pic	usp	sigA	tir	tsh	vat
5332	0	0	0	0	0	0	1	0	0	0	0	0	0	1	1	1	1	1	1	1	1	0	0	0	0	0	1	1	0	0	1	0	0	0	0	0	1	0	0	1	0	0	0	0	1	0	0	0	0
7018	0	1	0	1	0	0	1	0	0	0	1	1	0	0	1	1	1	1	1	1	1	0	0	0	1	0	0	1	0	0	1	0	0	0	0	0	1	0	0	0	0	0	0	0	1	0	0	0	0
7104	0	0	0	1	0	0	1	0	0	0	0	1	0	0	1	1	1	1	1	1	1	0	0	0	1	0	0	1	0	0	1	0	0	0	0	0	1	0	0	0	0	0	0	0	1	0	0	0	0
9260	0	0	0	1	1	1	1	0	0	0	0	1	0	0	1	1	1	1	1	1	1	0	1	0	1	0	0	1	0	0	1	0	0	0	0	0	1	0	0	0	0	0	0	0	1	0	0	0	0
3218	0	0	0	1	0	0	1	0	0	0	0	1	0	0	1	1	1	1	1	1	1	0	0	0	1	0	0	1	0	0	1	0	0	0	0	0	1	0	0	0	0	0	0	0	1	0	0	0	0
9581A	0	0	0	1	1	1	1	0	0	0	0	1	0	0	1	1	1	1	1	1	1	0	1	0	1	0	0	1	0	0	1	0	0	0	0	0	1	0	0	0	0	0	0	0	1	0	0	0	0
x5770d	0	0	0	1	1	1	1	0	0	0	0	1	0	0	1	1	1	1	1	1	1	0	0	0	1	0	0	1	0	0	1	0	0	0	0	0	1	0	0	0	0	0	0	0	1	0	0	0	0
x6638	0	1	0	1	0	0	1	0	0	0	1	1	0	0	1	1	1	1	1	1	1	0	0	0	1	0	0	1	0	0	1	0	0	0	0	0	1	0	0	0	0	0	0	0	1	0	0	0	0
1294D	0	0	0	1	0	0	1	0	0	0	0	1	0	1	1	1	1	1	1	1	1	0	0	1	1	0	0	1	0	0	0	1	0	0	0	0	1	0	0	1	0	0	0	0	1	0	0	1	0
2102	0	1	0	0	0	0	1	0	0	0	1	1	0	0	1	1	1	1	1	1	1	0	0	0	1	0	0	1	0	0	1	0	0	0	0	0	1	0	0	0	0	0	0	0	1	0	0	0	0
1710D	0	0	0	1	1	1	1	0	0	0	0	1	0	0	1	1	1	1	1	1	1	0	1	0	1	0	0	1	0	0	1	0	0	0	0	0	1	0	0	0	0	0	0	0	1	0	0	0	0
9533D	0	0	0	1	1	1	1	0	0	0	0	1	0	0	1	1	1	1	1	1	1	0	1	0	1	0	0	1	0	0	1	0	0	0	0	0	1	0	0	0	0	0	0	0	1	0	0	0	0
3528	0	0	0	1	0	0	1	0	0	0	0	1	0	0	1	1	1	1	1	1	1	0	0	0	1	0	0	1	0	0	1	0	0	0	0	0	1	0	0	0	0	0	0	0	1	0	0	0	0
7078	0	0	0	1	0	0	1	0	0	0	0	1	0	0	1	1	1	1	1	1	1	0	0	1	1	0	0	1	0	0	1	0	0	0	0	0	1	0	0	0	0	0	0	0	0	0	0	0	0
9893	0	0	0	1	0	0	1	0	0	0	0	1	0	0	1	1	1	1	1	1	1	0	0	0	1	0	0	1	0	0	1	0	0	0	0	0	1	0	0	0	0	0	0	0	1	0	0	0	0
7974	0	0	0	1	0	0	1	0	0	0	0	0	0	0	1	1	1	1	1	1	1	1	0	0	0	0	1	1	0	0	1	0	0	0	0	0	1	0	0	0	0	0	0	0	1	0	0	0	0
4233	0	0	0	0	0	0	1	0	0	0	0	0	0	0	1	1	1	1	1	1	0	0	0	1	0	0	0	1	0	0	1	0	0	0	0	0	1	0	0	0	0	0	0	0	1	0	0	0	0
5420	0	1	0	1	0	0	1	0	0	0	1	1	0	0	1	1	1	1	1	1	1	0	0	0	1	0	0	1	0	0	1	0	0	0	0	0	1	0	0	0	0	0	0	0	1	0	0	0	0
2478	0	1	0	1	0	0	1	0	0	0	1	1	0	0	1	1	1	1	1	1	0	1	0	1	0	0	0	1	0	0	0	0	0	0	0	0	0	0	0	0	0	0	0	0	1	0	0	0	0
4006	0	1	0	1	0	0	1	0	0	0	1	0	0	0	1	1	1	1	1	1	0	1	0	1	0	0	0	1	0	0	0	0	0	0	0	0	0	0	0	0	0	0	0	0	1	0	0	0	0
5976	0	0	0	1	0	0	1	0	0	0	0	1	0	0	1	1	1	1	1	1	1	0	0	1	1	0	0	1	0	0	1	0	0	0	0	0	1	0	0	0	0	0	0	0	1	0	0	0	0
2206	0	1	0	1	0	0	1	0	0	0	1	1	0	0	1	1	1	1	1	1	1	0	0	0	1	0	0	1	0	0	1	0	0	0	0	0	1	0	0	0	0	0	0	0	1	0	0	0	0
8565	0	0	0	1	0	0	1	0	0	0	0	1	0	0	1	1	1	1	1	1	1	0	0	1	1	0	0	1	0	0	1	0	0	0	0	0	1	0	0	0	0	0	0	0	1	0	0	0	0
x2724	0	0	0	1	0	0	1	0	0	0	0	1	0	0	1	1	1	1	1	1	1	0	0	0	1	0	0	1	0	0	1	0	0	0	0	0	1	0	0	0	0	0	0	0	1	0	0	0	0
6202	0	0	0	1	0	0	1	0	0	0	0	1	0	0	1	1	1	1	1	1	1	0	0	1	1	0	0	1	0	0	1	0	0	0	0	0	1	0	0	0	0	0	0	0	1	0	0	0	0
5848	0	0	0	0	0	0	1	0	0	0	0	0	0	1	1	1	1	1	1	1	1	0	0	0	0	0	1	1	0	0	1	0	0	0	0	0	1	0	0	1	0	0	0	0	1	0	0	0	0
2445A	1	0	0	1	0	0	1	0	0	0	0	1	0	0	1	1	1	1	1	1	1	0	0	1	1	0	0	1	0	0	1	0	0	0	0	0	1	0	0	0	0	0	0	0	0	0	0	0	0
605	1	0	0	1	1	1	1	0	0	0	0	1	0	0	1	1	1	1	1	1	1	0	0	1	1	0	0	1	0	0	1	0	0	0	0	0	1	0	0	0	0	0	0	0	0	0	0	0	0
7719	1	0	0	0	0	0	1	0	0	0	0	0	0	0	1	1	1	1	1	1	0	0	0	1	0	0	0	1	0	0	1	0	0	0	0	0	1	0	0	0	0	0	0	0	0	0	0	0	0
864	0	0	0	0	0	0	1	0	0	0	0	0	0	0	1	1	1	1	1	1	0	0	0	0	0	0	0	1	0	0	1	0	0	0	0	0	1	0	0	0	0	0	0	0	0	0	0	0	0
x2441	0	0	0	1	0	0	1	0	0	0	0	1	0	0	1	1	1	1	1	1	1	0	0	0	1	0	0	1	0	0	1	0	0	0	0	0	1	0	0	0	0	0	0	0	0	0	0	0	0
666	1	0	0	1	1	1	1	0	0	0	0	1	0	0	1	1	1	1	1	1	1	0	0	1	1	0	0	1	0	0	1	0	0	0	0	0	1	0	0	0	0	0	0	0	0	0	0	0	0
9715	0	0	0	1	0	0	1	0	0	0	0	0	0	0	1	1	1	1	1	1	1	0	0	1	0	0	0	1	0	0	1	0	0	0	0	0	1	0	0	0	0	0	0	0	0	0	0	0	0
108	0	0	0	1	0	0	1	0	0	0	0	0	0	0	1	1	1	1	1	1	1	0	0	0	0	0	0	1	0	0	1	0	0	0	0	0	0	0	0	0	0	0	0	0	0	0	0	0	0
4953	1	0	0	0	0	0	1	0	0	0	0	1	0	0	1	1	1	1	1	1	1	0	0	1	1	0	0	1	0	0	1	0	0	0	0	0	1	0	0	0	0	0	0	0	0	0	0	0	0
2993	1	0	0	0	0	0	1	0	0	0	0	0	0	0	1	0	1	1	1	1	1	0	0	0	0	0	0	1	0	0	1	0	0	0	0	0	1	0	0	0	0	0	0	0	0	0	0	0	0
1843	1	0	0	1	1	0	1	0	0	0	0	0	0	0	1	1	1	1	1	1	1	0	0	0	0	0	0	1	0	0	1	0	0	0	0	0	0	0	0	0	0	0	0	0	0	0	0	0	0
0107D	1	0	0	0	0	0	0	0	0	0	0	0	0	0	1	1	1	1	1	1	1	0	0	0	0	0	0	1	0	0	1	0	0	0	0	0	0	0	0	0	0	0	0	0	0	0	0	0	0
x2986	1	0	0	1	1	1	1	0	0	0	0	0	0	0	1	0	1	1	1	1	1	0	0	0	0	0	0	1	0	0	1	0	0	0	0	0	1	0	0	0	0	0	0	0	0	0	0	0	0
7002	1	0	0	1	1	1	1	0	0	0	0	0	0	0	1	0	1	1	1	1	1	0	0	0	0	0	0	1	0	0	1	0	0	0	0	0	1	0	0	0	0	0	0	0	0	0	0	0	0
6022	0	0	0	1	1	1	1	0	0	0	0	0	0	0	1	0	1	1	1	1	1	0	0	0	0	0	0	1	0	0	1	0	0	0	0	0	1	0	0	0	0	0	0	0	0	0	0	0	0
3188B	0	0	0	0	0	0	1	0	0	0	0	0	0	0	1	1	1	1	1	1	1	0	0	0	0	0	0	1	0	0	1	0	0	0	0	0	1	0	0	0	0	0	0	0	0	0	0	0	0
8200	0	1	0	1	0	0	1	0	0	0	1	1	0	0	1	1	1	1	1	1	1	0	0	1	1	0	0	1	0	0	1	0	0	0	0	0	1	0	0	0	0	0	0	0	0	0	0	0	0
x0015	0	0	0	0	0	0	1	0	0	0	0	0	0	0	0	1	1	0	1	1	0	0	0	0	0	0	0	1	0	0	1	0	0	0	0	0	0	0	0	0	0	0	0	0	0	0	0	0	0
6077	0	0	0	0	0	0	1	0	0	0	0	0	0	0	0	1	1	0	1	1	0	0	0	0	0	0	0	1	0	0	0	0	0	0	0	0	0	0	0	0	0	0	0	0	0	0	0	0	0
9733D	0	0	0	0	0	0	1	0	0	0	0	1	0	0	1	1	1	1	1	1	1	1	0	0	0	0	0	1	0	0	1	0	0	0	0	0	1	0	0	0	0	0	0	0	0	0	0	0	0
5217	0	0	0	0	0	0	1	0	0	0	0	0	0	1	0	1	1	0	1	1	0	1	0	0	0	0	1	1	0	0	1	0	0	0	0	0	1	0	0	0	0	0	0	0	0	0	0	1	0
8874	0	0	0	1	0	0	1	0	0	0	0	0	0	1	0	1	1	0	1	1	0	0	0	0	0	0	1	1	0	0	0	0	0	0	0	0	1	0	0	0	0	0	0	0	0	0	0	0	0
9749A	0	0	0	0	0	0	1	0	0	0	0	0	0	0	0	1	1	0	1	1	0	0	0	0	0	0	0	1	0	0	1	0	0	0	0	0	1	0	0	0	0	0	0	0	0	0	0	0	0
7198	0	0	0	0	0	0	1	0	0	0	0	0	0	0	0	1	1	0	1	1	0	0	0	0	0	0	0	1	0	0	0	0	0	0	0	0	0	0	0	0	0	0	0	0	0	0	0	0	0
421	0	0	0	0	0	0	1	0	0	0	0	0	0	0	0	1	1	0	1	1	0	0	0	0	0	0	0	1	0	0	1	0	0	0	0	0	1	0	0	0	0	0	0	0	0	0	0	0	0
3052	0	0	0	1	0	0	1	0	0	0	0	0	0	1	0	0	0	0	0	0	0	1	0	0	0	0	0	1	0	1	1	0	0	0	0	0	1	1	1	1	0	0	0	1	1	0	0	0	1
9492	0	0	0	1	0	1	1	0	0	0	0	0	0	1	1	1	1	1	1	1	0	0	0	0	0	0	0	1	0	1	1	0	0	0	0	0	1	1	1	1	0	0	0	1	1	0	0	0	1
7348	0	0	0	1	0	0	1	0	1	1	0	0	0	1	1	1	1	1	1	1	0	0	1	0	0	0	0	1	0	1	1	0	0	0	0	0	1	1	1	1	0	0	0	1	1	0	0	0	1
2723A	1	0	0	1	0	0	1	0	1	1	0	1	0	0	1	1	1	1	1	1	0	0	0	1	1	0	0	1	0	1	1	0	0	0	0	0	1	0	0	0	0	0	0	0	1	0	0	0	0
x6050	0	0	0	0	0	0	1	0	0	0	0	0	0	0	1	1	1	1	1	1	0	0	0	1	0	0	0	1	0	0	0	0	0	0	0	0	0	0	0	0	0	0	0	0	0	0	0	0	0
9602	0	0	0	0	0	0	1	0	0	0	0	0	0	0	1	1	1	1	1	1	0	0	0	1	0	0	0	1	0	0	1	0	0	0	0	0	0	0	0	0	0	0	0	0	0	0	0	0	0
6161	0	0	0	0	0	0	1	0	0	0	0	0	0	0	1	1	1	1	1	1	0	0	0	0	0	0	0	1	0	0	1	0	0	0	0	0	0	0	0	0	0	0	0	0	0	0	0	0	0
2877	0	0	0	0	0	0	1	0	0	0	0	0	0	0	1	1	1	1	1	1	0	0	0	0	0	0	0	1	0	0	1	0	0	0	0	0	0	0	0	0	0	0	0	0	0	0	0	0	0
5080A	1	0	0	1	0	0	1	0	0	0	0	0	0	0	1	1	1	1	1	1	1	0	0	0	0	0	0	1	0	0	1	0	0	0	0	0	1	0	0	0	0	0	0	0	0	0	0	0	0
8811D	0	0	0	1	0	0	1	0	0	0	0	1	0	0	1	1	1	1	1	1	1	0	0	0	1	0	0	1	0	0	1	0	0	0	0	0	0	0	0	0	0	0	0	0	0	0	0	0	0
9137	0	0	0	0	0	0	1	0	0	0	0	0	0	0	0	1	1	0	1	1	0	0	0	0	0	0	0	1	0	0	1	0	0	0	0	0	1	0	0	0	0	0	0	0	0	0	0	0	0
8139	0	0	0	0	0	0	1	0	0	0	0	0	0	0	0	1	1	0	1	1	0	0	0	0	0	0	0	1	0	0	1	0	0	0	0	0	1	0	0	0	0	0	0	0	0	0	0	0	0
3542	0	0	0	1	0	0	1	0	0	0	0	0	0	0	1	1	1	1	1	1	1	0	0	0	0	0	0	1	0	0	1	0	0	0	0	0	1	0	0	0	0	0	0	0	1	0	0	0	0
1825	0	0	0	0	0	0	1	0	0	0	0	0	0	0	0	1	1	0	1	1	0	0	0	0	0	0	0	1	0	0	1	1	0	0	0	0	1	0	0	0	0	0	0	0	0	0	0	0	0
6856	1	0	0	0	0	0	1	0	0	0	0	0	0	0	0	1	1	0	1	1	0	0	0	0	0	0	0	1	0	0	1	0	0	0	0	0	0	0	1	0	0	0	0	0	1	0	0	0	0
5566	1	0	0	0	0	0	1	0	0	0	0	0	0	1	1	1	1	1	1	1	1	0	0	0	0	0	1	1	0	0	1	0	0	0	0	0	1	0	0	0	0	0	0	0	1	0	0	0	0
7266	1	0	0	0	0	0	1	0	0	0	0	0	0	0	1	1	1	1	1	1	0	0	0	0	0	0	0	1	0	0	0	0	0	0	0	0	1	0	0	0	0	0	0	0	0	0	0	0	0
7022	1	0	0	0	0	0	1	0	0	0	0	0	0	1	0	1	1	0	1	1	0	0	0	0	0	0	0	1	0	0	1	0	0	0	0	0	1	0	0	0	0	0	0	0	0	0	0	0	0
9668	1	0	0	0	0	0	1	0	0	0	0	0	0	0	0	1	1	0	1	1	0	0	0	0	0	0	1	1	0	0	1	0	0	0	0	0	1	0	0	0	0	0	0	0	0	0	0	0	0
3921	1	0	0	0	0	0	1	0	0	0	0	0	0	0	0	1	1	0	0	1	0	0	0	0	0	0	0	1	0	0	1	0	0	0	0	0	1	0	0	0	0	0	0	0	0	0	0	0	0
9097	0	0	0	1	1	0	1	0	0	0	0	0	1	1	1	1	1	1	1	1	1	0	0	0	0	0	0	1	0	0	1	0	0	0	0	0	1	0	0	1	0	0	0	0	1	0	0	0	1
3397	0	0	0	0	0	0	1	0	0	0	0	0	0	0	0	1	1	0	1	1	0	0	0	0	0	0	0	1	0	0	1	0	0	0	0	0	0	0	0	0	0	0	0	0	0	0	0	0	0
7441	0	0	1	1	0	1	1	0	1	0	0	0	0	1	1	1	1	1	1	1	0	1	1	0	0	0	1	1	0	0	1	0	0	0	0	0	1	1	1	1	0	0	0	0	1	0	0	0	1
6419	0	0	0	0	0	0	1	0	0	0	0	0	0	0	1	1	1	1	1	1	0	0	0	0	0	0	0	1	0	0	1	1	0	0	0	0	0	0	0	0	0	0	0	0	1	0	0	0	1
9646	0	0	0	0	0	0	0	1	0	0	0	1	0	1	1	1	1	1	1	1	1	0	1	0	0	0	0	1	1	0	1	1	0	0	0	0	1	0	0	1	0	0	0	0	0	0	0	0	0
1469B	0	0	0	0	0	0	0	0	0	0	0	0	0	0	1	1	1	1	1	0	0	0	0	0	0	0	0	1	0	0	0	0	0	0	0	0	1	0	0	0	0	0	0	0	0	0	0	0	0
7019	0	0	0	0	0	0	1	0	0	0	0	0	0	0	1	1	1	1	1	1	0	0	0	1	0	0	1	1	0	0	1	0	0	0	0	0	1	0	0	0	0	0	0	0	1	0	0	0	1
x2192	1	0	0	1	0	0	1	0	0	0	0	0	0	0	1	1	1	1	1	1	0	0	0	0	0	0	0	0	0	0	1	0	0	0	0	0	1	0	0	0	0	0	0	0	0	0	0	0	0
x7167	1	0	0	0	0	0	1	0	0	0	0	0	0	1	0	1	1	0	1	1	1	0	0	0	0	0	0	0	0	0	1	0	0	0	0	0	1	0	0	1	0	0	0	0	0	0	0	0	0
663	0	0	0	0	0	0	1	0	0	0	0	1	0	0	0	1	1	0	1	1	1	0	0	0	0	0	0	1	0	0	1	0	0	0	0	0	1	0	0	0	1	0	0	0	0	1	0	0	0
1643	1	0	0	0	0	0	1	0	0	0	0	0	1	1	0	1	1	0	1	1	0	0	0	0	0	0	1	1	0	0	1	0	1	0	0	0	1	0	0	1	0	0	0	0	1	0	0	0	0
9307	0	0	0	0	0	0	1	0	0	0	0	0	0	1	1	1	1	1	1	1	0	0	0	0	0	0	1	1	0	0	1	0	0	0	0	0	1	0	0	0	0	0	0	0	1	0	0	0	1
2357	1	0	0	0	0	0	1	0	0	0	0	0	0	0	0	1	1	0	1	1	0	0	0	0	0	0	0	1	0	0	0	0	0	0	0	0	0	0	0	0	0	0	0	0	0	0	0	0	0
708	1	0	0	0	0	0	1	0	0	0	0	0	0	1	0	1	1	0	1	1	0	0	0	0	0	0	1	1	0	0	1	0	0	0	0	0	1	0	0	0	0	0	0	0	0	0	0	0	0
7136	0	0	0	0	0	0	1	0	0	0	0	0	0	0	1	1	1	1	1	1	0	0	0	0	0	0	0	1	0	0	0	0	0	0	0	0	0	0	0	0	0	0	0	0	0	0	0	0	1
4199	0	0	0	0	0	0	1	0	0	0	0	0	0	1	1	1	0	0	1	1	0	0	0	0	0	0	0	1	0	0	1	0	0	0	0	0	1	0	0	0	0	0	0	0	0	0	0	0	0
9168	0	0	1	1	0	1	1	0	0	0	0	0	0	1	1	1	1	1	1	1	0	0	1	1	0	0	0	1	0	0	1	0	0	0	0	0	1	0	0	0	0	0	0	0	1	0	0	0	1
6743	0	1	0	1	0	0	1	0	0	0	1	1	0	0	1	1	1	1	1	1	1	0	0	1	1	0	0	1	0	0	1	0	0	0	0	0	0	0	0	0	0	0	0	0	1	0	0	0	1
3781	0	0	0	0	0	0	1	0	0	0	0	0	0	0	0	1	1	0	1	1	0	0	0	0	0	0	0	1	0	0	1	0	0	1	1	1	0	0	0	0	0	1	1	0	1	0	1	0	0
7500	0	0	0	0	0	0	1	0	0	0	0	0	0	0	0	1	1	0	1	1	0	0	0	0	0	0	0	1	0	0	0	0	1	0	0	0	0	0	0	0	0	0	0	0	0	0	0	0	0
5593	0	0	0	0	0	0	1	0	0	0	0	0	0	0	1	0	1	1	1	1	0	0	0	0	0	0	0	1	0	0	1	0	0	0	0	0	1	0	0	0	0	0	0	0	0	0	0	0	0
3327D	0	0	0	0	0	0	1	0	0	0	0	0	0	0	1	1	1	1	1	1	0	0	0	0	0	0	0	1	0	0	0	0	0	0	0	0	1	0	0	0	0	0	0	0	0	0	0	0	1
5361	1	0	0	0	0	0	1	0	0	0	0	0	0	0	0	1	1	0	1	1	0	0	0	0	0	0	1	1	0	0	0	0	0	0	0	0	0	0	0	0	0	0	0	0	0	0	0	0	0
5306	1	0	0	0	0	0	1	0	0	0	0	0	0	1	0	1	1	0	1	1	0	0	0	0	0	0	0	1	0	0	0	0	0	0	0	0	1	0	0	1	0	0	0	0	0	0	0	0	0
6632D	1	0	0	0	0	0	1	0	0	0	0	0	0	0	1	1	1	1	1	1	0	0	0	0	0	0	0	1	0	0	0	0	0	0	0	0	1	0	0	0	0	0	0	0	0	0	0	0	0
9562	1	0	0	0	0	0	1	0	0	0	0	0	0	0	0	1	1	0	1	1	0	0	0	0	0	0	0	1	0	0	1	0	0	0	0	0	1	0	0	0	0	0	0	0	0	0	0	0	0
1186	0	0	0	0	0	0	1	0	0	0	0	0	0	0	0	1	1	0	1	1	1	1	0	0	0	0	1	1	0	0	0	0	0	0	0	0	0	0	0	0	0	0	0	0	0	0	0	0	0
4438	0	0	0	0	0	0	1	0	0	0	0	0	0	0	1	1	1	1	1	1	0	0	0	0	0	0	1	1	0	0	1	0	0	0	0	0	1	0	0	0	0	0	0	0	1	0	0	0	1
5038	1	0	0	0	0	0	1	0	0	0	0	0	0	1	1	1	1	1	1	1	1	0	0	0	0	0	0	1	0	0	1	0	0	0	0	0	1	0	0	1	0	0	0	0	0	0	0	0	0
5551	1	0	0	0	0	0	1	0	0	0	0	0	0	0	1	1	1	1	1	1	0	0	0	0	0	0	0	1	0	0	1	0	0	0	0	0	0	0	0	0	0	0	0	0	0	0	0	0	0
6019	1	0	0	0	0	0	1	0	0	0	0	0	0	0	0	1	1	0	1	1	0	0	0	0	0	0	0	1	0	0	1	0	0	0	0	0	1	0	0	0	0	0	0	0	0	0	0	0	0
6492	0	0	0	1	0	1	1	0	0	0	0	0	1	1	1	1	1	1	1	1	0	0	1	0	0	0	0	1	0	0	0	0	0	0	0	0	1	1	1	1	0	0	0	0	1	0	0	0	1
7518	1	0	0	1	0	1	1	0	0	0	0	0	0	0	1	1	1	1	1	1	1	0	0	0	1	0	0	1	0	0	1	0	0	0	0	0	1	0	0	0	0	0	0	0	0	0	0	0	0
9319D	0	0	0	0	0	0	1	0	0	0	0	0	0	0	1	1	1	1	1	1	0	0	0	0	0	0	0	1	0	0	1	0	0	0	0	0	1	0	0	0	0	0	0	0	1	0	0	0	1
9838	0	0	0	0	0	0	1	0	0	0	0	1	0	1	0	1	1	0	1	1	1	0	0	0	0	0	1	1	0	0	1	1	0	0	0	0	1	0	0	1	0	0	0	0	0	0	0	1	0
8733D	0	0	0	0	0	0	1	0	0	0	0	0	0	0	1	1	1	1	1	1	0	0	0	0	0	0	0	1	0	0	0	0	0	0	0	0	0	0	0	0	0	0	0	0	1	0	0	0	0
	Legend:
	0	Negative
	1	Positive
[truncated: 15 more columns]

## Sheet: S.8
Resistance profile					MLST				Serotype				Phylogenetic groups
Profile		No of isolates	Percentage (%)		MLST	No of isolates	Percentage (%)		Serotype	No of isolates	Percentage (%)		Groups	No of isolates	Percentage (%)
MDR		66	61.68		ST131	26	24.07		O25:H4	24	22.43		A	20	18.69
MDR (Non-ESBL)		30	28.04		ST69	9	8.33		O16:H5	3	2.8		B1	14	13.08
ESBL		31	28.97		ST648	6	5.56		O17/O44:H18	2	1.87		B2	53	49.53
E-CP		5	4.67		ST10	7	6.48		O17/O77:H18	3	2.8		D	14	13.08
Resistance to >3		16	14.95		ST1703	3	2.78		O1:H6	6	5.61		F	4	3.74
Fully sensitive		25	23.36		ST73	4	3.7		O15:H11	3	2.8		unidentified	2	1.87
Total		107	99.99		ST405	4	3.7		O9:H9	2	1.87		Total	107
Resistance profilea					ST744	3	2.78		O89:H10	4	3.74
Antimicrobial class		No of isolates	Percentage (%)		ST354	3	2.78		O15:H11	3	2.8
Aminoglycosides		50	46.72		ST641	3	2.78		O6:H1	3	2.8
Trimethroprim		52	48.59		ST135	2	2.78		O102:H6	4	3.74
Fluroquinolones		56	52.33		ST224	2	1.85		O30:H25	2	1.87
Piperacilin/Tazobactan		14	13.08		ST1193	2	1.85		O83:H1	2	1.87
Trimethroprim/Sulfamethazaxole		48	44.85		ST93	2	1.85		O75:H5	3	2.8
Nitrofurantoin		4	3.73		ST453	2	1.85		O7:H4	3	2.8
Fosfomycin		2	1.86		Singleton ST's	29	26.85		O23:H16	2	1.87
					Total	107			Singleton serotypes	32	29.91
Resistance genotypea					Singleton ST's				Unidentified serotypes	6	5.61
genes		No of isolates	Percentage (%)		ST297		1		Total	107
blaCTX-M-15		17	15.88		ST101		1
blaCTX-M-14		3	2.08		ST95		1
blaCTX-M-8		5	4.67		ST46		1
blaCTX-M-3		1	0.93		ST414		1
blaCTX-M-2		4	3.73		ST676		1
blaCTX-M-1		1	0.93		ST167		1
blaTEM1A		15	14.01		ST617		1
blaTEM1B		48	44.85		ST420		1
blaTEM1C		7	6.54		ST1431		1
blaKPC-2		9	8.41		ST4238		1			Porcentage of isolates resiatant to different groupsb.
blaCMY-2		2	1.86		ST91		1			Ampicilin	Amoxicilin/Clavulanate	Piperacillin / Tazobactam	Gentamicin	Tobramycin	Ciprofloxacin	Trimetoprim	Trimetroprim/Sulfametaxazole
blaOXA-1		15	14.01		ST2016		1		B2	73.58	65.75	18.45	25.9	37	53.68	44.36	44.36
blaSHV-2		1	0.93		ST1236		1		D	77.7	55.5	11.1	22.2	22.2	44.4	50	50
a The percentage were calculate comsideraring 107 isolates as total number					ST48		1		A	65	35	0	5	5	40	45	35
					ST127		1		B1	64.2	57.1	14.2	14.2	7.1	57.1	50	42.8
					ST550		1		F	75	75	0	25	50	75	75	75
					ST5394		1
					ST38		1
					ST372		1
					ST155		1			Porcentage of isolates resiatant to different groupsb.
					ST44		1			Ampicilin	Amoxicilin/Clavulanate	Piperacillin / Tazobactam	Gentamicin	Tobramycin	Ciprofloxacin	Trimetoprim	Trimetroprim/Sulfametaxazole
					ST2530		1		ST131	96.29	94.37	22.14	42.3	57.77	72.22	52.96	48.14
					ST58		1		ST648	100	100	60	25	60	100	75	75
					ST156		1		ST450	100	75	0	0	50	50	75	45
					ST2280		1		ST69	70	15	0	0	0	10	25	60
					ST12		1		ST73	28	20	0	0	25	22	15	20
					ST62		1		ST10	50	0	0	0	0	0	0	0
					ST362		1		b. Percentage of isolates resistance by groups, the percenteges were calculate considering the total of isolates in each group.
					ST1317		1

## Sheet: S.9
Isolates ID	Beta lactam antibiotics
	blaTEM-1B	blaTEM-1A	blaTEM-1C	blaCTX-M-15	blaCTX-M-14	blaOXA-1	blaCTX-M-27	blaKPC-2	blaCMY-2	blaCTX-M-8	blaCTX-M-3	blaSHV-2	blaCTX-M-1	blaCTX-M-2	Profile	ST
5332	0	0	0	0	0	0	0	0	1	0	0	0	0	0	ESBL	ST131
7018	0	0	0	0	0	1	0	0	0	0	0	0	0	0									ESBL-producing or carbapenemase producing isolates
7104	0	0	0	0	0	0	0	1	0	0	0	0	0	0	CP								isolate non-ESBL or non-carbapenemase producing if at least one bla gene
9260	0	0	0	1	0	0	0	0	0	0	0	0	0	0	ESBL
3218	0	0	0	0	0	0	0	1	0	0	0	0	0	0	CP
9581A	1	0	0	1	0	1	0	0	0	0	0	0	0	0	ESBL
x5770d	1	0	0	1	0	1	0	0	0	0	0	0	0	0	ESBL
x6638	0	0	0	1	0	1	0	0	0	0	0	0	0	0	ESBL
1294D	1	0	0	0	0	0	0	1	0	0	0	0	0	0
2102	0	0	0	1	0	1	0	0	0	0	0	0	0	0	ESBL
1710D	1	0	0	1	0	1	0	0	0	0	0	0	0	0	ESBL
9533D	1	0	0	1	0	1	0	0	0	0	0	0	0	0	ESBL
3528	1	0	0	0	0	0	0	0	0	0	0	0	0	0
7078	1	0	0	0	0	0	0	0	0	0	0	0	0	0
9893	0	0	0	0	0	0	0	1	0	0	0	0	0	0	CP
7974	0	0	0	0	0	0	0	0	0	0	0	0	0	1	ESBL
4233	1	0	0	0	0	0	0	1	0	0	0	0	0	0	CP
5420	0	0	0	1	0	1	0	0	0	0	0	0	0	0	ESBL
2478	1	0	0	0	0	0	0	0	0	0	0	0	0	0
4006	1	0	0	0	0	0	0	0	0	0	0	0	0	0
5976	1	0	0	0	0	0	0	0	0	0	0	0	0	0	ESBL
2206	0	0	0	1	0	1	0	1	0	0	0	0	0	0
8565	1	0	0	0	0	0	0	0	0	0	0	0	0	0
x2724	1	0	0	0	0	0	0	0	0	0	0	0	0	0
6202	1	0	0	0	0	0	0	0	0	0	0	0	0	0
5848	0	0	0	0	0	0	0	0	1	0	0	0	0	0	ESBL
2445A	1	0	0	0	0	0	0	0	0	0	0	0	0	0		ST69
605	1	0	0	0	0	0	0	0	0	1	0	0	0	0	ESBL
7719	0	0	0	0	0	0	0	0	0	0	0	0	0	0
864	0	0	0	0	0	0	0	0	0	0	0	0	0	0
x2441	1	0	0	0	0	0	0	0	0	0	0	0	0	0
666	1	0	0	0	0	0	0	0	0	0	0	0	0	0
9715	0	0	0	0	0	0	0	0	0	0	0	0	0	0
108	1	0	0	0	0	0	0	0	0	0	0	0	0	0
4953	1	0	0	0	0	0	0	0	0	0	0	0	0	0
2993	1	0	0	0	0	0	0	0	0	0	1	0	0	0	ESBL	ST648
1843	0	0	1	1	0	1	0	0	0	0	0	0	0	0	ESBL
0107D	0	1	0	0	0	0	0	0	0	0	0	0	0	0
x2986	0	0	1	1	0	1	0	0	0	0	0	0	0	0	ESBL
7002	0	0	0	1	0	1	0	0	0	0	0	0	0	0	ESBL
6022	0	0	0	1	0	1	0	0	0	0	0	0	0	0	ESBL
3188B	1	0	0	0	0	0	0	0	0	0	0	0	0	0		ST10
8200	0	0	0	0	0	0	0	0	0	0	0	0	0	0
x0015	0	0	0	0	0	0	0	0	0	0	0	0	0	0
6077	1	0	0	0	0	0	0	0	0	0	0	0	0	0
9733D	0	0	0	0	0	0	0	0	0	0	0	0	0	0
5217	1	0	0	0	0	0	0	0	0	0	0	1	0	0
8874	1	0	0	0	0	0	0	0	0	0	0	0	0	0
9749A	1	0	0	0	0	0	0	0	0	0	0	0	0	0		ST1703
7198	1	0	0	0	0	0	0	0	0	1	0	0	0	1	ESBL
421	1	0	0	0	0	0	0	0	0	0	0	0	0	1	ESBL
3052	0	0	0	0	0	0	0	0	0	0	0	0	0	0		ST73
9492	0	0	0	0	0	0	0	0	0	0	0	0	0	0
7348	1	0	0	0	0	0	0	0	0	0	0	0	0	0
2723A	0	0	0	0	0	0	0	0	0	0	0	0	0	0
x6050	1	0	0	1	0	0	0	0	0	0	0	0	0	0	ESBL	ST405
9602	1	0	0	1	0	0	0	0	0	0	0	0	0	0	ESBL
6161	1	0	0	1	0	0	0	0	0	0	0	0	0	0	ESBL
2877	1	0	0	1	0	0	0	0	0	0	0	0	0	0	ESBL
5080A	1	0	0	0	0	0	0	0	0	0	0	0	0	0		Other STs
8811D	0	1	0	0	0	1	0	1	0	0	0	0	0	0
9137	1	0	0	0	0	0	0	0	0	0	0	0	0	0
8139	1	0	0	0	0	0	0	0	0	0	0	0	0	0
3542	1	0	0	0	0	0	0	1	0	0	0	0	0	0
1825	0	0	0	0	0	0	0	0	0	0	0	0	0	0
6856	0	0	0	0	0	0	0	0	0	0	0	0	0	0
5566	0	1	0	0	1	0	0	0	0	0	0	0	0	0	ESBL
7266	0	0	0	0	0	0	0	0	0	0	0	0	0	0
7022	1	0	0	0	0	0	0	0	0	0	0	0	0	0
9668	0	0	0	0	0	0	0	0	0	0	0	0	0	0
3921	0	0	0	0	0	0	0	0	0	1	0	0	0	0	ESBL
9097	0	0	0	0	0	0	0	0	0	0	0	0	0	0
3397	0	0	0	0	0	0	0	0	0	0	0	0	0	0
7441	0	0	0	0	0	0	0	0	0	0	0	0	0	0
6419	0	0	0	0	0	0	0	0	0	0	0	0	0	0
9646	0	1	0	0	0	0	0	0	0	0	0	0	0	0
1469B	0	0	0	0	0	0	0	0	0	0	0	0	0	0
7019	0	0	0	0	0	0	0	0	0	0	0	0	0	0
x2192	1	0	0	0	0	0	0	0	0	0	0	0	0	0
x7167	1	0	0	0	1	0	0	0	0	0	0	0	0	0
663	0	0	0	0	0	0	0	0	0	0	0	0	0	0
1643	1	0	0	0	0	0	0	0	0	0	0	0	0	1	ESBL
9307	0	0	0	0	0	0	0	0	0	0	0	0	0	0
2357	0	0	0	0	0	0	0	0	0	0	0	0	0	0
708	1	0	0	0	0	0	0	0	0	0	0	0	0	0
7136	0	0	1	0	0	0	0	0	0	0	0	0	0	0
4199	1	0	0	0	0	0	0	0	0	0	0	0	0	0
9168	0	0	0	0	0	0	0	0	0	0	0	0	0	0
6743	1	0	0	0	0	0	0	0	0	0	0	0	0	0
3781	0	0	0	0	0	0	0	0	0	0	0	0	0	0
7500	1	0	0	0	0	0	0	0	0	1	0	0	0	0
5593	0	0	0	0	1	0	0	0	0	0	0	0	0	0	ESBL
3327D	0	1	0	0	0	0	0	0	0	0	0	0	0	0
5361	1	0	0	0	0	0	0	0	0	0	0	0	0	0
5306	0	0	0	0	0	0	0	0	0	0	0	0	1	0	ESBL
6632D	0	0	0	0	0	0	0	0	0	0	0	0	0	0
9562	0	0	0	0	0	0	0	0	0	0	0	0	0	0
1186	1	0	0	0	0	0	0	0	0	0	0	0	0	0
4438	0	0	0	0	0	0	0	0	0	0	0	0	0	0
5038	0	1	0	0	0	0	0	0	0	0	0	0	0	0
5551	1	0	0	0	0	0	0	0	0	0	0	0	0	0
6019	0	0	0	0	0	0	0	0	0	0	0	0	0	0
6492	0	0	0	0	0	0	0	0	0	1	0	0	0	0	ESBL
7518	0	0	0	0	0	0	0	0	0	0	0	0	0	0
9319D	0	0	0	0	0	0	0	0	0	0	0	0	0	0
9838	0	1	0	0	0	0	0	1	0	0	0	0	0	0	ESBL
8733D	0	0	0	0	0	0	0	0	0	0	0	0	0	0

## Sheet: S.10
Isolates ID	Beta lactam antibiotics
	blaTEM-1B	blaTEM-1A	blaTEM-1C	blaCTX-M-15	blaCTX-M-14	blaOXA-1	blaCTX-M-27	blaKPC-2	blaCMY-2	blaCTX-M-8	blaCTX-M-3	blaSHV-2	blaCTX-M-1	blaCTX-M-2	Profile
5332	0	0	0	0	0	0	0	0	1	0	0	0	0	0	ESBL
7104	0	0	0	0	0	0	0	1	0	0	0	0	0	0	CP
9260	0	0	0	1	0	0	0	0	0	0	0	0	0	0	ESBL
3218	0	0	0	0	0	0	0	1	0	0	0	0	0	0	CP
9581A	1	0	0	1	0	1	0	0	0	0	0	0	0	0	ESBL
x5770d	1	0	0	1	0	1	0	0	0	0	0	0	0	0	ESBL
x6638	0	0	0	1	0	1	0	0	0	0	0	0	0	0	ESBL
2102	0	0	0	1	0	1	0	0	0	0	0	0	0	0	ESBL
1710D	1	0	0	1	0	1	0	0	0	0	0	0	0	0	ESBL
9533D	1	0	0	1	0	1	0	0	0	0	0	0	0	0	ESBL
9893	0	0	0	0	0	0	0	1	0	0	0	0	0	0	CP
7974	0	0	0	0	0	0	0	0	0	0	0	0	0	1	ESBL
4233	1	0	0	0	0	0	0	1	0	0	0	0	0	0	CP
5420	0	0	0	1	0	1	0	0	0	0	0	0	0	0	ESBL
5976	1	0	0	0	0	0	0	0	0	0	0	0	0	0	ESBL
5848	0	0	0	0	0	0	0	0	1	0	0	0	0	0	ESBL	ST131
605	1	0	0	0	0	0	0	0	0	1	0	0	0	0	ESBL
2993	1	0	0	0	0	0	0	0	0	0	1	0	0	0	ESBL
1843	0	0	1	1	0	1	0	0	0	0	0	0	0	0	ESBL
x2986	0	0	1	1	0	1	0	0	0	0	0	0	0	0	ESBL
7002	0	0	0	1	0	1	0	0	0	0	0	0	0	0	ESBL
6022	0	0	0	1	0	1	0	0	0	0	0	0	0	0	ESBL
7198	1	0	0	0	0	0	0	0	0	1	0	0	0	1	ESBL
421	1	0	0	0	0	0	0	0	0	0	0	0	0	1	ESBL
x6050	1	0	0	1	0	0	0	0	0	0	0	0	0	0	ESBL
9602	1	0	0	1	0	0	0	0	0	0	0	0	0	0	ESBL
6161	1	0	0	1	0	0	0	0	0	0	0	0	0	0	ESBL
2877	1	0	0	1	0	0	0	0	0	0	0	0	0	0	ESBL
5566	0	1	0	0	1	0	0	0	0	0	0	0	0	0	ESBL
3921	0	0	0	0	0	0	0	0	0	1	0	0	0	0	ESBL
1643	1	0	0	0	0	0	0	0	0	0	0	0	0	1	ESBL
5593	0	0	0	0	1	0	0	0	0	0	0	0	0	0	ESBL
5306	0	0	0	0	0	0	0	0	0	0	0	0	1	0	ESBL
6492	0	0	0	0	0	0	0	0	0	1	0	0	0	0	ESBL
9838	0	1	0	0	0	0	0	1	0	0	0	0	0	0	ESBL
	15	2	2	16	2	11	0	5	2	4	1	0	1	4
